# Supplementary material for: Kinship networks of seed exchange shape spatial patterns of plant virus diversity
Source: Nat Commun. 2021 Jul 23;12:4505. doi: 10.1038/s41467-021-24720-6 (PMC8302746; doi:10.1038/s41467-021-24720-6)
Supplement: Supplementary file 2 — Supplementary Data 1 [file 41467_2021_24720_MOESM2_ESM.xlsx]

## Sheet: Table S1
Supplementary Data 1. Typology of the twelve communities included in the CMD epidemiological survey in Gabon
Community*	Coordinates	Year of survey	Altitude (m.a.s.l.)	Number of inhabitants	Ethnolinguistic groups†	Number of informants	Number of landraces‡	Rule of descent	Rule of residence	Population density (inhabitants.km-2)	Agro-ecological environment	Climatic zone	Average annual rainfall (mm)	Main crops	Source of income	Infrastructures	Market insertion
CCB	01°00.408”N 09°35.256”E	2014	15	2200	Okak (A.75b)	19	5.4 (2.5)	Patrilineal	Virilocal	2-4	Mangroves and freshwater swamp forest	Transitional equatorial	>2800	Manioc, maize, plantains	Fishing is an important activity, but CCB is primarily an administrative centre. Farming is mostly for subsistence, but farmers complain about elephants regularly destorying their plantations.	Cocobeach is the chief district of the Noya Department, in the Estuaire Province.	Cocobeach is located on the south bank of the Muni River, at the border between Gabon and Equatorial Guinea. It is an important trading centre with Eq. Guinea, and a major channel for immigration from/to Eq. Guinea.
					Sekiani (B.21)	6
					Mvae (A.75f)	1
					Ntumu (A.75a)	1
DUA	01°02’41.4”S 10°40’59.5”E	2007	37	150	Tsogho (B.31)	11	7.6 (2.8)	Matrilineal	Virilocal	2-4	Lowland rainforest	Equatorial	1400-1800	Manioc, plantain, peanut	Logging, in particular the exploitation of okoumé (Aucoumea klaineana Pierre, Burseraceae), has been the dominant economic activity in the region since 1900 (3,4). Lumber camps are still today the main employer in the region. Agriculture is mostly dedicated to subsistence.	Douani is located along the Ngounié River in a cul-de-sac about 5km from the town of Sindara. Access is only by a path.	Aside from occasional sales on the market in the nearby town of Sindara, there are no market opportunities for foodstuffs in Douani.
					Eviya (B.301)	2	9.5 (0.7)	Matrilineal	Virilocal
					Ghisir (B.41)	2	6.5 (2.1)	Matrilineal	Virilocal
IMB	01°02’19.3”N 13°59’54.5”E	2006	527	380	Koya	14	6.4 (2.9)	Mixed/ambivalent§	Virilocal	1-2	Lowland rainforest	Transitional equatorial	1500-1700	Manioc, peanut, maize	Farming, in particular the sale of manioc, is an important source of income in the village. A few farmers are organized as a cooperative to share the workload and the dividends of farming activities. The sale of bushmeat also contributes to household income.	Imbong is located on the N4 (laterite road), about 17km from Mékambo, 188km from Makokou, and 50km from Congo.	Farm products are sold on the market in Mékambo. Manioc roots are sold in the form of 'sakapea', large bags (ca. 50 kg) of raw roots which have been peeled and soaked for days). Sakapea is paid for in advance by drivers (ca. 1,500 FCFA) who later sell the roots in Makokou or as far as Libreville, where they are sold for 5,000 FCFA.
					Kwele (A.85b)	5	5.2 (1.9)	Patrilineal	Virilocal
					Mwessa (B.22e)	2	7.5 (4.9)	Patrilineal	Virilocal
MAN	01°17’17.2”S 10°36’47.3”E	2007	52	400	Ghisir (B.41)	17	8.3 (4.1)	Matrilineal	Virilocal	4-6	Lowland rainforest	Equatorial	1400-1800	Manioc, plantain, peanut	Logging. As in Douani (only about 50 km distant from Mandilou), logging (wage labour) is an important economic activity in the region, but farming also contributes an important part of household income.	Mandilou is located about 17km from Fougamou,along the N1 road (laterite road), which links Libreville, Lambaréné, Fougamou, Mouila and Ndendé. The laterite road is almost impracticable in the rainy season.	Farmers in the village are organized in a cooperative which sells manioc on the market in Fougamou. Farmers also sell manioc bâtons, fruits, and palm wine to passing cars on the road.
					Punu (B.42)	1	3	Matrilineal	Virilocal
MBG	02°08’17.9”N 11°29’56.7”E	2006, 2015	600	400	Fang (A.75a) − Bulu (A.74)	28 [2006] 19 [2015] 1 [2015]	3.1 (0.6) [2006] 4.3 (1.0) [2015]	Patrilineal	Virilocal	8-10	Mosaic of dry and moist rainforest	Transitional equatorial	1700-1800	Manioc, peanut, maize	Essentially manioc farming. Every week, each household processes ten to fifteen bundles of bâtons de manioc (manioc sticks). Sold for 1,000 FCFA per bundle of 10 bâtons on the market in Bitam, manioc represents a weekly income of 10,000 to 15,000 FCFA for a farmer's household.	Mbong-Ete is located along the major road (N2) linking Gabon to Cameroon and passing through Ndjolé, Oyem, Bitam, Ambam, Ebolowa, and Yaoundé. It is a major axis for import/export with Cameroon and for conveying logs from timber industry. The N2 was the first and only road in Gabon completely paved with asphalt in 2006. In 2010, the government of Gabon intiated a $25 billion plan for developing t…	Mbong-Ete is only about 5km from Bitam, where most farmers in the village sell their production. Between 2006 and 2015, there was little changes in the community, although in the recent years the land surrounding the village was intensively exploited for forestry by private logging companies for kevazingo (Guibourtia arnoldiana (De Wild. & T.Durand) J.Leonard)
MIS	02°04'43.7”N 11°27'35.3"E	2015	600	100	Fang (A.75a)	15	4.7 (1.3)	Patrilineal	Virilocal	8-10	Mosaic of dry and moist rainforest	Transitional equatorial	1700-1800	Manioc, peanut, maize	As in MBG, the main activity is manioc farming to provide the markets in Bitam.	Misele is a small hamlet located along a track only 3km west of Bitam and about 7km from MBG.
MKA	01°20’24.8”S 012°25’27.3”E	2007	314	200	Ndzabi (B.52)	8	6.6 (4.7)	Matrilineal	Virilocal	1-2	Lowland rainforest	Equatorial	2000-2400	Manioc, peanut, plantain, maize	Principally logging. Wage-labour on lumber camps accounts for most household income in Makoula.	Makoula is located about 30km from Koulamoutou on a secondary road linking Koulamoutou to Mbigou and essentially used by forestry companies to access their camps.	The sale of farming products is mostly opportunistic (by-passing vehicles, including those carrying supplies to lumber camps, or special commands of bananas and plantains). Occasional sales of farm products and handicraft (basketry) also generate some income.
					Bongo	7	6.0 (1.8)	Mixed/ambivalent	Virilocal
MOP	01°49’09.1”S 013°36’10.3”E	2006	485	400	Kaningi (B.602)	10	8.8 (2.4)	Patrilineal	Virilocal	6-8	Mosaic of moist rainforest and secondary savannah grasslands		2000-2400	Manioc, maize, plantain	Wage-labour on lumber camps accounts for most household income in Mopia. Handicraft (raffia weaving) is also an important activity.	Mopia is located on the R17 (laterite road) about 30km from Franceville.	Handicraft is sold on the market in Franceville.
					Tsaayi (B.73a)	2	9.5 (3.5)	Matrilineal	Virilocal
					Wumbu (B.78)	3	8.0 (1.0)	Patrilineal	Virilocal
					Kota (B.25)	1	12	Patrilineal	Virilocal
					Mbamba (B.62)	1	8	Matrilineal	Virilocal
					Ndasa (B.28)	2	7.0 (0.0)	Patrilineal	Virilocal
					Mbanwe (B.23)	1	15	Patrilineal	Virilocal
					Teke (B.71a)	1	6	Matrilineal	Virilocal
MVL	02°09'26.8"N 12°09.005"E	2014	600	4400	Mvae (A.75f)	18	4.5 (1.6)	Patrilineal	Virilocal	2-4	Mosaic of dry and moist rainforest	Transitional equatorial	1700-1800	Manioc, peanut, maize	Cassava farming is the principal activity in the town.	Minvoul is the chief district of the Haut-Ntem Department, in the Woleu-Ntem Province.	Minvoul is located 15km south of the border with Cameroon and ~200km from Bitam. The town is only accessible by a 100km stretch of laterite track linking it with Oyem and Bitam. Minvoul is an important administrative centre and important channel for immigration from/to Cameroon.
					Bulu (A.74)	2
NBD	00°55’08.3”S 10°02’43.4”E		20	300	Galwa (B.11b)	14	9.1 (4.7)	Matrilineal	Virilocal	1-2	Freshwater swamp forest	Equatorial	1800-2000	Manioc, maize, plantains	Fishing and private logging are the main sources of income in Nombedouma, where agriculture is only secondary and mainly for subsistence. Private logging is a more lucrative activity but is restricted to only a few households.	Nombedouma is located on the shores of Lake Onangué. It can only be reached by boat, which takes about 2hrs from Lambaréné, and about a day from Port-Gentil.	Fishermen regularly sell their catch (fresh or dried fish) in the port in Lambaréné, and women sometimes also sell some of their farm products.
ODJ	01°06’06.4”S 14°24’37.9”E	2004	510	150	Teke (B.71a)	31	8.5 (5.9)	Matrilineal	Virilocal	0-1	Mosaic of moist rainforest and secondary savannah grasslands	Equatorial	1500-1700	Manioc, peanut, maize, sesame	Farming, mostly for subsistence.	Odjouma is located on a path running through the savannahs of the Bateke plateaux. The village is only 5km distant from the border with Congo but highly isolated. Odjouma is about 20km distant from the nearest town (Lékoni) and 120km from the nearest city, Franceville.	Cars rarely pass through Odjouma, and opportunities to travel to the city are very limited. Farmers nevertheless manage to sell occasionally large amounts of dried manioc flour ('fufu') to honour special commands. Manioc is then transported to Franceville or even to Libreville, where such products are in high demand.
* Two villages were excluded from the epidemiological survey. MYB, which was surveyed in 2006, is a small neighborhood of hunter-gatherers (Bongo) which is part of Boumango, a large pluriethnic settlement (~3000 inhabitants) located ~45 km south of MOP and ~10 km from the border with the Republic of Congo. This village was excluded as it was not considered representative of cultural and local cas…
† Main linguistic groups are shown in bold. Bantu languages are denoted after Maho’s (1) proposed revision of Guthrie’s classification of Bantu languages (2).
‡ Mean number of landraces (SD) recorded in each group.
§ Rules of descent among hunter-gatherer groups (Bongo, Koya) are ambivalent as they often adopt the social organization of their Bantu neighbors, and therefore sometimes qualified as ‘mixed’ (5). Unusually, in those groups cassava cuttings are often inherited from the maternal grand-mother.
1. J.F. Maho "The Bantu languages", Routledge, London and New York, pp 639–651 (2003).
2. M. Guthrie “The Classification of the Bantu Languages”, Oxford University Press for the International African Institute, London (1948).
3. C. Bouet, "Le ravitaillement des chantiers du Gabon" in Nouvelles recherches sur l’approvisionnement des villes, C. Girault, J. La Gra, C. Bouet, S.N. Ejedepang Koje, Eds. (CEGET, Bordeaux, 1977), pp. 87–104.
4. C. Gray, F. Ngolet, Lambaréné, okoumé and the transformation of labor along the middle Ogooué (Gabon), 1870-1945. J. Afr. Hist. 40, 87–107 (1999).
5. S. Le Bomin, J.-E. Mbot, Sur les traces de l’histoire des Pygmées du Gabon : résultats de cinq ans de prospection. J. Afr. 82, 277–318 (2012).
