# Supplementary material for: Kinship networks of seed exchange shape spatial patterns of plant virus diversity
Source: Nat Commun. 2021 Jul 23;12:4505. doi: 10.1038/s41467-021-24720-6 (PMC8302746; doi:10.1038/s41467-021-24720-6)
Supplement: Supplementary file 3 — Supplementary Data 2 [file 41467_2021_24720_MOESM3_ESM.xlsx]

## Sheet: Table S2
Supplementary Data 2. Passport and location data for host plant accessions and GENBANK accession numbers for corresponding viral DNA samples used in phylogenetic analyses
* Samples tested for CMD with the multiplex-PCR assay developed by Alabi et al. (2008): '–' indicates plants that were tested negative; 'A' indicates simple infection by ACMV and 'E+A' mixed infection by ACMV and EACMV.
† Samples positive for EACMV tested for EACMV-UG using specific primers (Zhou et al. 1997). '–' indicates plants that were tested negative and 'UG' plants that were tested positive (confirmed afterwards by sequencing and BLAST analyses).
‡ Samples sent for sequencing using universal primers for CMGs developed by Zinga et al. (2013). 'A' indicates sequences that showed >95% similarity with ACMV in BLAST analyses. 'E' indicates sequences that showed similarity with EACMV-like viruses, and 'UG' indicates sequences that showed >95% similarity with EACMV-UG.
§ Taxon ID of the first (best) GenBank hit score and percentage of identity.
¶ Phylogenetic clusters as identified by ClusterPicker on the ML tree based on branches’ support (aLRT > 0.7) and maximum pairwise genetic distance between taxa (D = 0.045) (see Methods). Singletons (plants that were not assigned to any cluster) are noted "Sg".
Host plant passport data					Diagnostic PCR Assay
Isolate	Year	Landrace	Toxicity	Farmer	Multiplex*	ACMV-simplex‡	EACMV-simplex†	BLAST Result§	GENBANK Accession	Comments	Phylotype¶	BAPS Cluster
CCB08	2014	Ngone Atamekok	Sweet	C	A	A	–	NCBI:txid10817 (96.49)	MT599318		P27	2
CCB09	2014	Ngone Atamekok	Sweet	B	A	A	–	NCBI:txid10817 (96.65)	MT599319		P27	2
CCB10	2014	Mone-Mbõng	Sweet	W	A	A	–	NCBI:txid10817 (98.14)	MT599320		P28	2
CCB11	2014	Mbõng-Atan	Bitter	O	A+E	UG	UG	NCBI:txid62079 (94.02)	MT599321		outgroup
CCB12	2014	Chinois	Bitter	O	A	A	–	NCBI:txid10817 (96.90)	MT599322		P27	2
CCB13	2014	Ferme	Bitter	B	–	–	–		–
CCB14	2014	Esoute-Mbõng	Bitter	F	A	A	–	NCBI:txid10817 (96.49)	MT599323		P28	2
CCB15	2014	Ngone Atamekok	Sweet	O	A	A	–	NCBI:txid10817 (98.14)	MT599324		P28	2
CCB16	2014	Ngone Atamekok	Sweet	C	A+E	–	E
CCB17	2014	Mone-Mbõng	Sweet	V	A	A	–	NCBI:txid10817 (98.35)	MT599325		P28	2
CCB18	2014	Ngone Atamekok	Sweet	V	A	A	–	NCBI:txid10817 (96.90)	MT599326		P27	2
CCB19	2014	Esoute-Mbõng	Sweet	Z	A	A	–	NCBI:txid10817 (97.31)	MT599327		P28	2
CCB20	2014	Mone-Mbõng	Sweet	G	A	A	–	NCBI:txid10817 (96.90)	MT599328	Identical to MVL35	P28	2
CCB21	2014	Ferme	Bitter	S	A+E	–	–
CCB22	2014	Nigeria	Bitter	S	–	–	–		–
CCB23	2014	Mayeghe	Bitter	S	A	A	–	NCBI:txid10817 (98.35)	MT599329		P21	2
CCB24	2014	Mone-Mbõng	Sweet	S	A+E	–	–
CCB25	2014	Evele-Mbõng	Bitter	C	A	A	–	NCBI:txid10817 (97.93)	MT599330	Identical to MVL34	P21	1
CCB26	2014	Ferme	Bitter	C	A	–	–
CCB27	2014	Mone-Mbõng	Sweet	C	A+E	–	–
CCB28	2014	Esoute-Mbõng	Sweet	K	–	–	–		–
CCB29	2014	Esoute-Mbõng	Sweet	F	A+E	–	–
CCB30	2014	Mone-Mbõng	Sweet	F	A	–	–
CCB31	2014	Ferme	Bitter	F	A	–	–
CCB32	2014	Ngone Atamekok	Sweet	F	A+E	–	–
CCB33	2014	Atchiku-Mbõng	Sweet	A	A	–	–
CCB34	2014	Atchiku-Mbõng	Sweet	V	–	–	–		–
CCB35	2014	Esoute-Mbõng	Bitter	G	A	–	–
CCB36	2014	Ferme	Bitter	G	–	–	–		–
CCB37	2014	Evele-Mbõng	Bitter	G	A	A	–	NCBI:txid10817 (97.31)	MT599331		P27	2
CCB38	2014	Atchiku-Mbõng	Sweet	G	A	A	–	NCBI:txid10817 (97.31)	MT599332		P27	2
CCB39	2014	Mone-Mbõng	Sweet	J	A	A	–	NCBI:txid10817 (96.48)	MT599333		P27	2
CCB40	2014	Esoute-Mbõng	Bitter	J	A	A	–	NCBI:txid10817 (97.11)	MT599334		P27	2
CCB41	2014	Mone-Mbõng	Sweet	M	–	–	–		–
CCB42	2014	Mbõng-Atan	Bitter	M	–	–	–		–
CCB43	2014	Mone-Mbõng	Sweet	K	–	–	–		–
CCB44	2014	Eti	Sweet	K	A	A	–	NCBI:txid10817 (97.52)	MT599335		P21	2
CCB45	2014	Ferme	Bitter	K	–	–	–		–
CCB46	2014	Esoute-Mbõng	Bitter	V	–	–	–		–
CCB47	2014	Esoute-Mbõng	Bitter	A	–	–	–		–
CCB48	2014	Esoute-Mbõng	Bitter	O	–	–	–		–
CCB49	2014	Eti	Sweet	G	A	–	–
CCB50	2014	Eti	Sweet	D	A	–	–
CCB51	2014	Eti	Sweet	N	–	–	–		–
CCB52	2014	Ferme	Bitter	N	A	–	–
CCB53	2014	Eti	Sweet	C	A	–	–
CCB54	2014	Ferme	Bitter	P	–	–	–		–
CCB55	2014	Ferme	Bitter	Y	A	–	–
CCB56	2014	Mbong-Atan	Bitter	Z	A	–	–
CCB57	2014	Ferme	Bitter	T	–	–	–
CCB58	2014	Eti	Sweet	F	A	–	–
CCB59	2014	Ferme	Bitter	E	A	–	–
CCB60	2014	Ferme	Bitter	Q	–	–	–		–
CCB61	2014	Ferme	Bitter	W	A	A	–	NCBI:txid10817 (98.14)	MT599336	Identical to CCB70	P29	2
CCB62	2014	Ferme	Bitter	D	A	–	–
CCB63	2014	Atchiku-Mbong	Sweet	AA	–	–	–		–
CCB63b	2014	Atchiku-Mbong	Sweet	AA	A	–	–
CCB64	2014	Ferme	Bitter	AA	–	–	–		–
CCB65	2014	Ferme	Bitter	L	A	–	–
CCB66	2014	Ferme	Bitter	I	A	–	–
CCB67	2014	Ferme	Bitter	M	–	–	–		–
CCB68	2014	Ferme	Bitter	R	A	–	–
CCB69	2014	Eti	Sweet	B	A	A	–	NCBI:txid10817 (98.13)	MT599337		P10	2
CCB70	2014	Eti	Sweet	I	A	A	–	NCBI:txid10817 (98.14)		Identical to CCB61	P29	2
CCB71	2014	Ferme	Bitter	U	A	–	–
CCB72	2014	Ferme	Bitter	V	A	–	–
CCB73	2014	Atchiku-Mbong	Sweet	Q	A	–	–
CCB74	2014	Atchiku-Mbong	Sweet	N	A	A	–	NCBI:txid10817 (97.31)	MT599338		P14	2
CCB75	2014	Atchiku-Mbong	Sweet	F	–	–	–		–
CCB76	2014	Atchiku-Mbong	Sweet	D	A	–	–
CCB77	2014	Atchiku-Mbong	Sweet	W	A+E	–	–
CCB78	2014	Atchiku-Mbong	Sweet	X	–	–	–		–
CCB79	2014	Mbong-Atan	Bitter	M	–	–	–		–
CCB80	2014	Mbong-Atan	Bitter	D	A	–	–
CCB81	2014	Mbong-Atan	Bitter	X	A	–	–
CCB82	2014	Mbong-Atan	Bitter	L	A	–	–
CCB83	2014	Mbong-Atan	Bitter	S	A	–	–
CCB84	2014	Mbong-Atan	Bitter	N	A	–	–
CCB85	2014	Mone-Mbong	Sweet	L	A	A	–	NCBI:txid10817 (97.93)	MT599339		Sg20	2
CCB86	2014	Mone-Mbong	Sweet	Y	A	A	–	NCBI:txid10817 (98.14)	MT599340		P28	2
CCB87	2014	Mone-Mbong	Sweet	N	–	–	–		–
CCB88	2014	Mone-Mbong	Sweet	E	–	–	–		–
CCB89	2014	Mone-Mbong	Sweet	Z	A	–	–
CCB90	2014	Mone-Mbong	Sweet	B	A+E	–	UG
CCB91	2014	Mone-Mbong	Sweet	H	A	–	–
CCB92	2014	Mone-Mbong	Sweet	V	A	–	–
CCB93	2014	Esout-Mbong	Bitter	D	A	–	–
CCB93b	2014	Esout-Mbong	Bitter	D	A	–	–
CCB94	2014	Esout-Mbong	Bitter	P	A	–	–
CCB95	2014	Esout-Mbong	Bitter	T	–	–	–		–
CCB97	2014	Esout-Mbong	Bitter	H	–	–	–		–
DUA01	2007	Kwata	Sweet	B	–	–	–		–
DUA02	2007	Etadi	Sweet	G	–	–	–		–
DUA03	2007	Mana	Sweet	D	A	A	–	NCBI:txid10817 (97.52)	MT599341		P11	2
DUA08	2007	Jaune	Sweet	L	A	A	–	NCBI:txid10817 (98.35)	MT599342		P22	2
DUA10	2007	Mana	Sweet	E	–	–	–		–
DUA11	2007	Bondjolamba	Sweet	B	A	A	–	NCBI:txid10817 (97.73)	MT599343		P19	2
DUA12	2007	Simbu	Sweet	B	–	–	–		–
DUA13	2007	Motombi	Bitter	A	–	–	–		–
DUA14	2007	Mana	Sweet	J	A	–	–
DUA15	2007	Chinois	Sweet	K	A	A	–	NCBI:txid10817 (97.31)	MT599344		P11	2
DUA16	2007	Mana	Sweet	E	A	A	–	NCBI:txid10817 (98.35)	MT599345		Sg12	2
DUA17	2007	Mana	Sweet	F	A+E	–	–
DUA18	2007	Mana	Sweet	G	A+E	–	–
DUA19	2007	Mana	Sweet	H	A+E	–	–
DUA20	2007	Mana	Sweet	J	A+E	–	E
DUA21	2007	Mana	Sweet	K	A+E	–	E
DUA22	2007	Mana	Sweet	L	A+E	–	–
DUA23	2007	Mana	Sweet	M	A+E	–	–
DUA24	2007	Mana	Sweet	O	A	A	–	NCBI:txid10817 (98.55)	MT599346		P9	2
DUA25	2007	Kwata	Sweet	A	A+E	–	E
DUA26	2007	Kwata	Sweet	B	A	A	–	NCBI:txid10817 (98.14)	MT599347	Identical to MOP24	P10	2
DUA27	2007	Kwata	Sweet	F	A	A	–	NCBI:txid10817 (97.73)	MT599348		P10	2
DUA28	2007	Kwata	Sweet	J	A+E	–	E
DUA29	2007	Motombi	Bitter	B	A+E	–	–
DUA30	2007	Kwata	Sweet	L	A	A	–	NCBI:txid10817 (97.93)	MT599349		P10	2
DUA31	2007	Kwata	Sweet	M	A+E	–	–
DUA32	2007	Kwata	Sweet	O	A+E	–	–
DUA33	2007	Motombi	Bitter	C	A+E	–	–
DUA34	2007	Motombi	Bitter	D	A+E	–	–
DUA35	2007	Motombi (W)	Bitter	F	A+E	–	E
DUA36	2007	Motombi	Bitter	G	A+E	–	–
DUA37	2007	Motombi	Bitter	H	A+E	–	E
DUA38	2007	Motombi	Bitter	J	A	A	–	NCBI:txid10817 (98.35)	MT599350		P10	2
DUA39	2007	Motombi	Bitter	K	A+E	–	E
DUA40	2007	Motombi	Bitter	L	A	A	–	NCBI:txid10817 (97.93)		Identical to DUA47	P17	2
DUA41	2007	Motombi	Bitter	M	A+E	–	–
DUA42	2007	Motombi	Bitter	N	A+E	–	–
DUA43	2007	Motombi (W)	Bitter	O	A+E	–	–
DUA44	2007	Etadi	Sweet	E	A+E	–	E
DUA45	2007	Etadi	Sweet	F	A	A	–	NCBI:txid10817 (97.52)	MT599351		P11	2
DUA46	2007	Etadi	Sweet	H	A	A	–	NCBI:txid10817 (97.73)	MT599352		P10	2
DUA47	2007	Etadi	Sweet	L	A	A	–	NCBI:txid10817 (97.93)	MT599353	Identical to DUA40	P17	2
DUA48	2007	Etadi	Sweet	M	–	–	–		–
DUA49	2007	Ngoneyem	Sweet	B	A	A	–	NCBI:txid10817 (98.14)	MT599354		P10	2
DUA50	2007	Ngoneyem	Sweet	C	A	A	–	NCBI:txid10817 (98.35)	MT599355		P10	2
DUA51	2007	Ngoneyem	Sweet	G	–	–	–		–
DUA52	2007	Ngoneyem	Sweet	I	A+E	–	E
DUA53	2007	Mounzoumba	Sweet	C	–	–	–		–
DUA54	2007	Mounzoumba	Sweet	D	–	–	–		–
DUA55	2007	Mounzoumba	Sweet	F	A	–	–
DUA56	2007	Mounzoumba	Sweet	G	–	–	–		–
DUA57	2007	Mounzoumba	Sweet	J	A	A	–	NCBI:txid10817 (98.97)	MT599356		Sg13	2
DUA58	2007	Mounzoumba	Sweet	K	A	A	–	NCBI:txid10817 (98.35)	MT599357		P10	2
DUA59	2007	Mounzoumba	Sweet	L	–	–	–		–
DUA60	2007	Mounzoumba	Sweet	O	–	–	–		–
DUA61	2007	Bate Bacongo	Bitter	E	A	A	–	NCBI:txid10817 (98.14)	MT599358		P12	2
DUA62	2007	Bate Bacongo	Bitter	F	–	–	–		–
DUA63	2007	Bate Bacongo	Bitter	J	A	A	–	NCBI:txid10817 (98.14)	MT599359		P10	2
DUA64	2007	Mana	Sweet	D	A+E	–	–
DUA65	2007	Simbu	Sweet	D	A	A	–	NCBI:txid10817 (98.55)	MT599360		Sg14	2
DUA66	2007	Simbu	Sweet	G	A+E	–	–
DUA67	2007	Mutombi	Bitter	A	A+E	–	–
DUA68	2007	Motombi	Bitter	C	–	–	–		–
DUA69	2007	Simbu	Sweet	A	A	A	–	NCBI:txid10817 (97.52)	MT599361		P10	2
DUA70	2007	Simbu	Sweet	B	A	A	–	NCBI:txid10817 (97.73)	MT599362		P10	2
DUA71	2007	Motombi (B)	Bitter	F	A+E	–	–
DUA72	2007	Dikilikoko Di Jaune	Sweet	A	A+E	–	E
DUA73	2007	Eakea A Tchozo	Sweet	B	A+E	–	–
DUA74	2007	Etadi	Sweet	G	A+E	–	–
DUA75	2007	Ndungu	Bitter	A	A	A	–	NCBI:txid10817 (98.35)	MT599363		P10	2
DUA76	2007	Maboundinieghe	Sweet	K	A	A	–	NCBI:txid10817 (97.93)	MT599364		P10	2
DUA77	2007	Maboundinieghe	Sweet	L	–	–	–		–
DUA78	2007	Epandja	Bitter	I	A	A	–	NCBI:txid10817 (98.35)	MT599365		P12	2
DUA79	2007	Totomavemi	Sweet	B	A	A	–	NCBI:txid10817 (98.14)	MT599366		Sg15	2
DUA80	2007	Otchaka	Sweet	G	–	–	–		–
DUA81	2007	Simbu	Sweet	B	A	A	–	NCBI:txid10817 (98.35)		Identical to DUA82	P10	2
DUA82	2007	Motombi (B)	Bitter	O	A	A	–	NCBI:txid10817 (98.35)	MT599367	Identical to DUA81	P10	2
DUA83	2007	Madame Wani	Bitter	B	–	–	–		–
DUA84	2007	Ngoya	Sweet	C	A	A	–	NCBI:txid10817 (97.93)	MT599368		P10	2
DUA85	2007	Maboundinieghe	Sweet	H	A	A	–	NCBI:txid10817 (98.35)	MT599369		P9	2
DUA86	2007	Maboundinieghe	Sweet	J	A	A	–	NCBI:txid10817 (98.55)	MT599370		P9	2
DUA87	2007	Maboundinieghe	Sweet	N	A	A	–	NCBI:txid10817 (97.93)	MT599371		P10	2
DUA88	2007	Maboundinieghe	Sweet	O	A	–	–
DUA89	2007	Maboundi	Sweet	K	A	–	–
DUA90	2007	Maboundi	Sweet	L	A	–	–
DUA91	2007	Otchaka	Sweet	B	A	–	–
DUA92	2007	Pauline	Sweet	A	A+E	–	–
IMB01	2006	Bana	Sweet	B	A	A	–	NCBI:txid10817 (97.93)	MT599372		P2	1
IMB02	2006	Bana	Sweet	C	A+E	–	–
IMB03	2006	Bana	Sweet	D	A	A	–	NCBI:txid10817 (98.76)	MT599373	Identical to IMB34, IMB37	P2	1
IMB04	2006	Bana	Sweet	M	A+E	–	–
IMB05	2006	Bana	Sweet	H	A	–	–
IMB06	2006	Dinbata	Bitter	B	A	–	–
IMB07	2006	Dinbata	Bitter	D	A	–	–
IMB08	2006	Bana	Sweet	S	A	A	–	NCBI:txid10817 (99.38)	MT599374		P2	1
IMB09	2006	Bana	Sweet	T	A	A	–	NCBI:txid10817 (97.73)	MT599375	Identical to IMB12	P16	1
IMB10	2006	Bana	Sweet	U	A	–	–
IMB100	2006	Mbwasia	Sweet	T	A	A	–	NCBI:txid10817 (97.31)	MT599376		P2	1
IMB101	2006	Mbwasia	Sweet	U	A	A	–	NCBI:txid10817 (97.73)		Identical to IMB57, IMB103	P3	3
IMB102	2006	Dinbata	Sweet	E	–	–	–		–
IMB103	2006	Dinbata	Sweet	J	A	A	–	NCBI:txid10817 (97.73)		Identical to IMB57, IMB101	P3	3
IMB11	2006	Akumikara	Sweet	A	–	–	–		–
IMB12	2006	Akumikara	Sweet	F	A	A	–	NCBI:txid10817 (97.73)		Identical to IMB09	P16	1
IMB13	2006	Akumikara	Sweet	G	A	–	–
IMB14	2006	Akumikara	Sweet	H	A	A	–	NCBI:txid10817 (98.76)	MT599377	Identical to IMB15	P1	2
IMB15	2006	Akumikara	Sweet	I	A	A	–	NCBI:txid10817 (98.76)		Identical to IMB14	P1	2
IMB16	2006	Akumikara	Sweet	T	A	–	–
IMB17	2006	Maniebwe	Sweet	A	A	–	–
IMB18	2006	Maniebwe	Sweet	E	A	–	–
IMB19	2006	Maniebwe	Sweet	F	A	–	–
IMB20	2006	Maniebwe	Sweet	G	A	–	–
IMB21	2006	Maniebwe	Sweet	I	A	–	–
IMB22	2006	Maniebwe	Sweet	J	A	A	–	NCBI:txid10817 (98.55)	MT599378		P2	1
IMB23	2006	Maniebwe	Sweet	K	A	–	–
IMB24	2006	Maniebwe	Sweet	L	A	–	–
IMB25	2006	Maniebwe	Sweet	N	A	–	–
IMB26	2006	Maniebwe	Sweet	O	A	A	–	NCBI:txid10817 (98.55)	MT599379		P1	2
IMB27	2006	Maniebwe	Sweet	P	A	–	–
IMB28	2006	Bana	Sweet	F	A	–	–
IMB29	2006	Maniebwe	Sweet	Q	A	A	–	NCBI:txid10817 (97.52)	MT599380		P2	1
IMB30	2006	Maniebwe	Sweet	R	A	A	–	NCBI:txid10817 (97.93)	MT599381		P1	2
IMB31	2006	Maniebwe	Sweet	S	A	A	–	NCBI:txid10817 (98.97)	MT599382		P2	1
IMB32	2006	Maniebwe	Sweet	T	A+E	–	–
IMB33	2006	Maniebwe	Sweet	U	A	A	–	NCBI:txid10817 (97.52)	MT599383		P2	1
IMB34	2006	Gõndoyem	Sweet	E	A	A	–	NCBI:txid10817 (98.76)		Identical to IMB03, IMB37	P2	1
IMB35	2006	Gõndoyem	Sweet	F	A	A	–	NCBI:txid10817 (97.52)	MT599384		P2	1
IMB36	2006	Gõndoyem	Sweet	M	A	A	–	NCBI:txid10817 (98.97)	MT599385		P2	1
IMB37	2006	Gõndoyem	Sweet	N	A	A	–	NCBI:txid10817 (98.76)		Identical to IMB03, IMB34	P2	1
IMB38	2006	Gõndoyem	Sweet	O	A	A	–	NCBI:txid10817 (98.14)	MT599386		Sg19	2
IMB39	2006	Bana	Sweet	G	A	A	–	NCBI:txid10817 (98.55)	MT599387		P1	2
IMB40	2006	Gõndoyem	Sweet	P	A	A	–	NCBI:txid10817 (98.35)	MT599388		P2	1
IMB41	2006	Gõndoyem	Sweet	Q	A+E	–	–
IMB42	2006	Gõndoyem	Sweet	R	A	–	–
IMB43	2006	Gõndoyem	Sweet	S	A	–	–
IMB44	2006	Gõndoyem	Sweet	T	A	–	–
IMB45	2006	Gõndoyem	Sweet	U	A	A	–	NCBI:txid10817 (97.31)	MT599389		P9	2
IMB46	2006	Mbwasia	Sweet	F	A	–	–
IMB47	2006	Mbwasia	Sweet	I	A+E	–	–
IMB48	2006	Mbwasia	Sweet	L	A+E	–	E
IMB49	2006	Bana	Sweet	I	A	A	–	NCBI:txid10817 (97.11)	MT599390		P2	1
IMB50	2006	Mbwasia	Sweet	N	–	–	–		–
IMB51	2006	Mbwasia	Sweet	O	A	A	–	NCBI:txid10817 (98.76)	MT599391		P20	1
IMB52	2006	Bana	Sweet	J	A	A	–	NCBI:txid10817 (98.35)	MT599392		P1	2
IMB53	2006	Dinbata	Sweet	L	A	A	–	NCBI:txid10817 (98.97)	MT599393		P1	2
IMB54	2006	Dinbata	Sweet	N	A	–	–
IMB55	2006	Dinbata	Sweet	P	A	A	–	NCBI:txid10817 (99.17)		Identical to IMB58	P1	2
IMB56	2006	Dinbata	Sweet	S	A	A	–	NCBI:txid10817 (98.55)	MT599394		P1	2
IMB57	2006	Dinbata	Sweet	T	A	A	–	NCBI:txid10817 (97.73)	MT599395	Identical to IMB101, IMB103	P3	3
IMB58	2006	Dinbata	Sweet	U	A	A	–	NCBI:txid10817 (99.17)	MT599396	Identical to IMB55	P1	2
IMB59	2006	Ãndamebeka	—	B	A	–	–
IMB60	2006	Ãndamebeka	—	C	A	–	–
IMB61	2006	Ãndamebeka	—	H	A	A	–	NCBI:txid10817 (98.14)	MT599397		P2	1
IMB62	2006	Ãndamebeka	—	M	A+E	–	E
IMB63	2006	Domb	Bitter	U	A+E	–	–
IMB64	2006	Bana	Sweet	K	A	–	–
IMB65	2006	Maniebwe	Sweet	C	A	–	–
IMB66	2006	Bana	Sweet	A	A	–	–
IMB67	2006	Bana	Sweet	Q	A	–	–
IMB68	2006	Bana	Sweet	O	A	–	–
IMB69	2006	Akunuku	Sweet	C	A	–	–
IMB70	2006	Akunuku	Sweet	J	A	–	–
IMB71	2006	Akunuku	Sweet	M	A	–	–
IMB72	2006	Akunuku	Sweet	P	–	–	–		–
IMB73	2006	Ãndamebeka	—	T	A	–	–
IMB74	2006	Anzein	Bitter	C	A	–	–
IMB75	2006	Bondame Tchinanga	Sweet	D	A	–	–
IMB76	2006	Gõndoyem	Sweet	B	A	–	–
IMB77	2006	Gõndoyem	Sweet	C	A+E	–	–
IMB78	2006	Gõndoyem	Sweet	D	–	–	–		–
IMB79	2006	Gõndoyem	Sweet	G	–	–	–		–
IMB80	2006	Gõndoyem	Sweet	H	A	–	–
IMB81	2006	Kangole	Bitter	K	A	–	–
IMB82	2006	Kopeletini	Sweet	H	A	–	–
IMB83	2006	Mangwala	Bitter	G	A	–	–
IMB84	2006	Maniebwe	Sweet	B	–	–	–		–
IMB85	2006	Maniebwe	Sweet	D	A	–	–
IMB86	2006	Maniebwe	Sweet	M	A	–	–
IMB87	2006	Mbwasia	Sweet	B	A	–	–
IMB88	2006	Maniebwe	Sweet	C	A	–	–
IMB89	2006	Maniebwe	Sweet	H	A	–	–
IMB90	2006	Mbwasia	Sweet	C	A+E	–	E
IMB91	2006	Mbwasia	Sweet	D	A+E	–	–
IMB92	2006	Mbwasia	Sweet	H	A+E	–	–
IMB93	2006	Mbwasia	Sweet	M	A+E	–	–
IMB94	2006	Mimbata	Sweet	C	A	–	–
IMB95	2006	Mimbata	Sweet	C	A	–	–
IMB96	2006	Mbwasia	Sweet	P	A	–	–
IMB97	2006	Mbwasia	Sweet	Q	A	A	–	NCBI:txid10817 (97.52)	MT599398		P2	1
IMB98	2006	Mbwasia	Sweet	R	A	A	–	NCBI:txid10817 (98.76)	MT599399		P2	1
IMB99	2006	Mbwasia	Sweet	S	A+E	–	E
MAN01	2007	Kuata Mayumba	Sweet	C	A	A	–	NCBI:txid10817 (97.11)	MT599400		P9	2
MAN02	2007	Kuata Mayumba	Sweet	G	A	A	–	NCBI:txid10817 (98.97)	MT599401	Identical to MAN70	P9	2
MAN03	2007	Ghibadungu	Sweet	C	A+E	–	E
MAN04	2007	Kuata Mayumba	Sweet	I	A	A	–	NCBI:txid10817 (97.73)	MT599402		P28	2
MAN05	2007	Ditadi	Sweet	A	A	A	–	NCBI:txid10817 (99.59)		Identical to MKA27, MKA38	P15	2
MAN06	2007	Ditadi	Sweet	C	A	A	–	NCBI:txid10817 (97.93)	MT599403		P9	2
MAN07	2007	Brazzaville	Sweet	A	A	–	–
MAN08	2007	Brazzaville	Sweet	C	A	–	–
MAN09	2007	Brazzaville	Sweet	I	A	A	–	NCBI:txid10817 (97.52)	MT599404		P28	2
MAN10	2007	Brazzaville	Sweet	N	A	A	–	NCBI:txid10817 (98.76)	MT599405		P9	2
MAN100	2007	Ndong	Bitter	I	A	–	–
MAN101	2007	Ndong	Bitter	I	A	–	–
MAN102	2007	Ndong	Bitter	I	A	–	–
MAN103	2007	Kuata Mayumba	Sweet	I	A	–	–
MAN104	2007	Ditadi	Sweet	C	A	–	–
MAN105	2007	Bata	Bitter	L	A	–	–
MAN106	2007	Bata	Bitter	L	A	–	–
MAN107	2007	Ngungu Remba	Bitter	C	–	–	–		–
MAN108	2007	Ngungu Remba	Bitter	K	A+E	–	–
MAN109	2007	Ngungu Remba	Bitter	K	A	–	–
MAN11	2007	Ngungu Remba	Bitter	C	A+E	–	–
MAN110	2007	Ndzao Re Bimbia	Bitter	L	A	–	–
MAN111	2007	Ndzao Re Bimbia	Bitter	L	A	–	–
MAN112	2007	Ndzao Re Bimbia	Bitter	L	A	–	–
MAN113	2007	Mutombi (W)	Bitter	C	A+E	–	E
MAN114	2007	Mutombi (W)	Bitter	C	A+E	–	–
MAN115	2007	Mutombi (W)	Bitter	C	–	–	–		–
MAN116	2007	Mutombi (R)	Bitter	C	–	–	–		–
MAN117	2007	Mutombi (R)	Bitter	C	A	–	–
MAN118	2007	Mutangani	Sweet	H	A	–	–
MAN119	2007	Timba Jaune	Sweet	G	–	–	–		–
MAN12	2007	Ngungu Remba	Bitter	K	A	A	–	NCBI:txid10817 (98.35)	MT599406		P16	1
MAN120	2007	Timba Jaune	Sweet	G	–	–	–		–
MAN121	2007	Timba Jaune	Sweet	G	A	–	–
MAN122	2007	Ndungu	Bitter	D	A	–	–
MAN123	2007	Ndungu	Bitter	L	A	–	–
MAN124	2007	Ghibadungu	Sweet	I	–	–	–		–
MAN13	2007	Ndzao Re Bimbia	Bitter	L	A	A	–	NCBI:txid10817 (98.35)	MT599407		P16	1
MAN14	2007	Mutombi (W)	Bitter	C	A+E	–	–
MAN15	2007	Mutombi (R)	Bitter	C	A+E	A	–	NCBI:txid10817 (97.52)	MT599408		P26	1
MAN16	2007	Mutangani	Sweet	D	A	A	–	NCBI:txid10817 (98.14)	MT599409	Identical to MAN49	P25	2
MAN17	2007	Mutangani	Sweet	H	A	A	–	NCBI:txid10817 (98.14)	MT599410		P9	2
MAN18	2007	Simbu	Sweet	G	A	A	–	NCBI:txid10817 (97.31)	MT599411		P9	2
MAN19	2007	Simbu	Sweet	I	A	A	–	NCBI:txid10817 (97.93)	MT599412		P17	2
MAN20	2007	Simbu	Sweet	K	A	A	–	NCBI:txid10817 (98.76)	MT599413		P9	2
MAN21	2007	Simbu	Sweet	L	A	A	–	NCBI:txid10817 (98.76)	MT599414		P10	2
MAN22	2007	Ghibadungu	Sweet	I	A+E	–	–
MAN23	2007	Ditadi	Sweet	B	–	–	–		–
MAN24	2007	Ditadi	Sweet	L	–	–	–		–
MAN25	2007	Ndungu	Bitter	H	–	–	–		–
MAN26	2007	Ndungu	Bitter	D	–	–	–		–
MAN27	2007	Ndungu	Bitter	G	–	–	–		–
MAN28	2007	Ndungu	Bitter	L	A	–	–
MAN29	2007	Bata	Bitter	B	–	–	–		–
MAN30	2007	Bata	Bitter	A	–	–	–		–
MAN31	2007	Bata	Bitter	F	–	–	–		–
MAN32	2007	Bata	Bitter	K	A	A	–	NCBI:txid10817 (97.73)	MT599415		P28	2
MAN33	2007	Bata	Bitter	L	–	–	–		–
MAN34	2007	Mutombi	Bitter	D	A	A	–	NCBI:txid10817 (98.35)	MT599416		P9	2
MAN35	2007	Mutombi	Bitter	M	–	–	–		–
MAN36	2007	Mutombi	Bitter	H	A+E	–	–
MAN37	2007	Mutombi	Bitter	C	–	–	–		–
MAN38	2007	Kuata Mayumba	Sweet	M	A+E	–	E
MAN39	2007	Ditadi	Sweet	D	A	–	–
MAN40	2007	Ditadi	Sweet	M	A	A	–	NCBI:txid10817 (98.76)	MT599417		Sg18	2
MAN41	2007	Ditadi	Sweet	N	A	A	–	NCBI:txid10817 (98.35)	MT599418		P9	2
MAN42	2007	Ditadi	Sweet	K	A	A	–	NCBI:txid10817 (98.55)	MT599419		P9	2
MAN43	2007	Bata	Bitter	G	–	–	–		–
MAN44	2007	Bata	Bitter	I	–	–	–		–
MAN45	2007	Ndungu	Bitter	I	A	–	–
MAN46	2007	Mutombi (white)	Bitter	D	A	–	–
MAN47	2007	Mutombi (white)	Bitter	H	A	A	–	NCBI:txid10817 (97.93)	MT599420	Identical to MAN66	P17	2
MAN48	2007	Mutombi (white)	Bitter	M	A	A	–	NCBI:txid10817 (98.35)	MT599421		P9	2
MAN49	2007	Mutuki	Bitter	F	A	A	–	NCBI:txid10817 (98.14)		Identical to MAN16	P25	2
MAN50	2007	Dipando	Sweet	F	A	A	–	NCBI:txid10817 (96.90)	MT599422		P28	2
MAN51	2007	Bakungu	—	D	–	–	–		–
MAN52	2007	Gimongi	Bitter	N	–	–	–		–
MAN53	2007	Ditadi	Sweet	B	–	–	–		–
MAN54	2007	Ditadi	Sweet	L	–	–	–		–
MAN55	2007	Ndungu	Bitter	G	–	–	–		–
MAN56	2007	Ndungu	Bitter	H	–	–	–		–
MAN57	2007	Ndungu	Bitter	I	–	–	–		–
MAN58	2007	Bata	Bitter	L	–	–	–		–
MAN59	2007	Bata	Bitter	G	–	–	–		–
MAN60	2007	Bata	Bitter	I	A	A	–	NCBI:txid10817 (97.52)	MT599423		P9	2
MAN61	2007	Mutombi	Bitter	M	–	–	–		–
MAN62	2007	Mutombi	Bitter	D	A	A	–	NCBI:txid10817 (97.93)	MT599424		P9	2
MAN63	2007	Mutombi	Bitter	C	–	–	–		–
MAN64	2007	Mutombi	Bitter	H	–	–	–		–
MAN65	2007	Ndong	Bitter	I	A	A	–	NCBI:txid10817 (98.76)	MT599425		P9	2
MAN66	2007	Timba Jaune	Sweet	G	A	A	–	NCBI:txid10817 (97.93)		Identical to MAN47	P17	2
MAN67	2007	SaoTome	Sweet	R	A	A	–	NCBI:txid10817 (97.73)	MT599426		P9	2
MAN68	2007	DussunguBali	Sweet	C	A	A	–	NCBI:txid10817 (98.55)	MT599427		P9	2
MAN69	2007	Puta	Bitter	R	A	A	–	NCBI:txid10817 (98.76)	MT599428		P9	2
MAN70	2007	Dinzanga	Sweet	R	A	A	–	NCBI:txid10817 (98.97)		Identical to MAN02	P9	2
MAN71	2007	Miteli	—	L	A+E	–	–
MAN72	2007	Tambroussi	Sweet	C	–	–	–		–
MAN73	2007	Trente-Trois	Sweet	R	A	–	–
MAN74	2007	Mbulanagando	Sweet	N	A	A	–	NCBI:txid10817 (99.17)	MT599429		P29	2
MAN75	2007	Timba Jaune	Sweet	M	A	–	–
MAN76	2007	Mupala	Sweet	K	–	–	–		–
MAN77	2007	Bata	Bitter	F	–	–	–		–
MAN78	2007	Bata	Bitter	K	A	–	–
MAN79	2007	Mutangani	Sweet	D	–	–	–		–
MAN80	2007	Mutangani	Sweet	H	–	–	–		–
MAN81	2007	Timba Jaune	Sweet	G	A	–	–
MAN82	2007	Simbu	Sweet	G	–	–	–		–
MAN83	2007	Ndungu	Bitter	D	–	–	–		–
MAN84	2007	Ndungu	Bitter	G	–	–	–		–
MAN85	2007	Ndungu	Bitter	H	–	–	–		–
MAN86	2007	Ditadi	Sweet	D	–	–	–		–
MAN87	2007	Bata	Bitter	G	–	–	–		–
MAN88	2007	Ngoya	Sweet	C	A	–	–
MAN89	2007	Mugumbu	Sweet	R	A	–	–
MAN90	2007	Belfutu	Sweet	C	–	–	–		–
MAN91	2007	Belfutu	Sweet	R	A	–	–
MAN92	2007	Six Mois	Sweet	C	–	–	–		–
MAN93	2007	Six Mois	Sweet	R	A	–	–
MAN94	2007	Mupala	Sweet	R	–	–	–		–
MAN95	2007	Ghibadungu	Sweet	C	A	–	–
MAN96	2007	Ghibadungu	Sweet	C	A	–	–
MAN97	2007	Ghibadungu	Sweet	C	A	–	–
MAN98	2007	Ghibadungu	Sweet	C	A	–	–
MAN99	2007	Ndong	Bitter	I	A	–	–
MBG01	2006	Adzoro	Bitter	B	–	–	–		–
MBG02	2006	Esobo-Nku	Bitter	H	A	A	–	NCBI:txid10817 (97.11)	MT599430		P20	1
MBG03	2006	Matati	Sweet	X	A	A	–	NCBI:txid10817 (98.35)	MT599431	Identical to MBG08	P20	1
MBG04	2006	Afouba Mbong	Sweet	C	–	–	–		–
MBG05	2006	Matati b	Sweet	A	–	–	–		–
MBG06	2006	Esobo-Nku	Bitter	B	–	–	–		–
MBG07	2006	Esobo-Nku	Bitter	A	A	A	–	NCBI:txid10817 (97.93)	MT599432	Identical to MBG46, MIS62	P20	1
MBG08	2006	Adzoro	Bitter	X	A	A	–	NCBI:txid10817 (98.35)		Identical to MBG03	P20	1
MBG09	2006	Adzoro	Bitter	Y	A	A	–	NCBI:txid10817 (97.52)	MT599433		P24	1
MBG10	2006	Esobo-Nku	Bitter	X	A	A	–	NCBI:txid10817 (97.52)	MT599434		P20	1
MBG11	2006	Esobo-Nku	Bitter	C	A	–	–
MBG12	2006	Adzoro	Bitter	U	A	A	–	NCBI:txid10817 (97.52)	MT599435		P20	1
MBG13	2006	Esobo-Nku	Bitter	K	A	A	–	NCBI:txid10817 (97.11)	MT599436		P20	1
MBG14	2006	Adzoro	Bitter	X	A	A	–	NCBI:txid10817 (97.93)	MT599437		P20	1
MBG15	2006	Esobo-Nku	Bitter	B	A	–	–
MBG16	2006	Esobo-Nku	Bitter	C	A+E	–	E
MBG17	2006	Esobo-Nku	Bitter	F	A	A	–	NCBI:txid10817 (97.31)	MT599438		P20	1
MBG18	2006	Esobo-Nku	Bitter	G	A	A	–	NCBI:txid10817 (98.55)	MT599439		P21	2
MBG19	2006	Esobo-Nku	Bitter	I	A	A	–	NCBI:txid10817 (97.73)	MT599440		P20	1
MBG20	2006	Esobo-Nku	Bitter	J	A+E	–	–
MBG21	2006	Esobo-Nku	Bitter	L	A	A	–	NCBI:txid10817 (97.93)	MT599441		P20	1
MBG22	2006	Esobo-Nku	Bitter	M	A	A	–	NCBI:txid10817 (97.52)	MT599442		P23	2
MBG23	2006	Esobo-Nku	Bitter	N	A	A	–	NCBI:txid10817 (98.35)	MT599443		P20	1
MBG24	2006	Esobo-Nku	Bitter	R	A+E	–	–
MBG25	2006	Esobo-Nku	Bitter	U	A	A	–	NCBI:txid10817 (98.35)	MT599444		P21	2
MBG26	2006	Esobo-Nku	Bitter	Y	A	–	–
MBG27	2006	Esobo-Nku	Bitter	Z	A	A	–	NCBI:txid10817 (97.93)	MT599445		P22	1
MBG28	2006	Adzoro	Bitter	A	A+E	–	–
MBG29	2006	Adzoro	Bitter	B	A	A	–	NCBI:txid10817 (97.93)	MT599446		P20	1
MBG30	2006	Adzoro	Bitter	C	A	A	–	NCBI:txid10817 (97.73)	MT599447		P20	1
MBG31	2006	Adzoro	Bitter	F	A+E	–	E
MBG32	2006	Adzoro	Bitter	G	A+E	–	E
MBG33	2006	Adzoro	Bitter	H	A	A	–	NCBI:txid10817 (98.14)	MT599448		P20	1
MBG34	2006	Adzoro	Bitter	I	A+E	–	–
MBG35	2006	Adzoro	Bitter	J	A+E	–	E
MBG36	2006	Adzoro	Bitter	K	A+E	–	–
MBG37	2006	Adzoro	Bitter	L	A	A	–	NCBI:txid10817 (98.14)	MT599449	Identical to MBGb24	P20	1
MBG38	2006	Adzoro	Bitter	M	A+E	–	–
MBG39	2006	Adzoro	Bitter	N	A+E	–	–
MBG40	2006	Adzoro	Bitter	U	A	A	–	NCBI:txid10817 (97.11)	MT599450		P23	2
MBG41	2006	Adzoro	Bitter	D	A	A	–	NCBI:txid10817 (97.93)	MT599451		P20	1
MBG42	2006	Adzoro	Bitter	Z	A+E	–	–
MBG43	2006	Akwama-Mbong	Sweet	H	A	A	–	NCBI:txid10817 (96.90)	MT599452		P20	1
MBG44	2006	Akwama-Mbong	Sweet	L	A+E	–	E
MBG45	2006	Akwama-Mbong	Sweet	N	A+E	–	–
MBG46	2006	Akwama-Mbong	Sweet	R	A	A	–	NCBI:txid10817 (97.93)		Identical to MBG07, MIS62	P20	1
MBG47	2006	Akwama-Mbong	Sweet	U	A	A	–	NCBI:txid10817 (97.31)	MT599453		P20	1
MBG48	2006	Akwama-Mbong	Sweet	Y	A+E	–	E
MBG49	2006	Akwama-Mbong	Sweet	Z	A+E	–	E
MBG50	2006	Matati a	Sweet	M	A	A	–	NCBI:txid10817 (97.31)	MT599454		P20	1
MBG51	2006	Matati a	Sweet	X	A	A	–	NCBI:txid10817 (97.93)	MT599455		P20	1
MBG52	2006	Matati c	Sweet	A	A	A	–	NCBI:txid10817 (97.93)	MT599456		P20	1
MBG53	2006	Matati d	Sweet	U	A	–	–
MBG54	2006	Afouba-Mbong	Sweet	C	A	–	–
MBG55	2006	Afouba-Mbong	Sweet	G	A	–	–
MBG56	2006	Afouba-Mbong	Sweet	I	A+E	–	–
MBG57	2006	Afouba-Mbong	Sweet	J	A+E	–	–
MBG58	2006	Afouba-Mbong	Sweet	K	A	A	–	NCBI:txid10817 (97.73)	MT599457		P20	1
MBG59	2006	Afouba-Mbong	Sweet	R	A	–	–
MBG60	2006	Dame Alice	Sweet	B	A	–	–
MBG61	2006	Dame Jaune	Sweet	A	A+E	–	E
MBG62	2006	Dame Jaune	Sweet	F	A+E	–	E
MBG63	2006	Dame Jaune	Sweet	U	A	–	–
MBG64	2006	Matati a	Sweet	A	A	–	–
MBG65	2006	Nkot-Mbong	Bitter	A	A	–	–
MBG66	2006	Esobo-Nku	Bitter	F	A	–	–
MBG67	2006	Esobo-Nku	Bitter	G	A	–	–
MBG68	2006	Esobo-Nku	Bitter	H	A	–	–
MBG69	2006	Esobo-Nku	Bitter	I	A+E	–	–
MBG70	2006	Esobo-Nku	Bitter	J	–	–	–		–
MBG71	2006	Esobo-Nku	Bitter	K	A	–	–
MBG72	2006	Esobo-Nku	Bitter	L	A	–	–
MBG73	2006	Esobo-Nku	Bitter	M	A	–	–
MBG74	2006	Esobo-Nku	Bitter	N	A	–	–
MBG75	2006	Esobo-Nku	Bitter	R	A	–	–
MBG76	2006	Esobo-Nku	Bitter	A	A	–	–
MBG77	2006	Esobo-Nku	Bitter	U	A+E	–	–
MBG78	2006	Esobo-Nku	Bitter	X	A	–	–
MBG79	2006	Esobo-Nku	Bitter	Y	A	–	–
MBG80	2006	Esobo-Nku	Bitter	Z	A	–	–
MBG81	2006	Adzoro	Bitter	B	A	–	–
MBG82	2006	Adzoro	Bitter	I	A	–	–
MBG83	2006	Adzoro	Bitter	M	A	–	–
MBG84	2006	Adzoro	Bitter	D	A	–	–
MBG85	2006	Adzoro	Bitter	X	A	–	–
MBG86	2006	Akwama-Mbong	Sweet	L	A	–	–
MBG87	2006	Akwama-Mbong	Sweet	R	A	–	–
MBGb01	2015	Adzoro	Bitter	A	A+E	–	–
MBGb02	2015	Adzoro	Bitter	C	A+E	–	–
MBGb03	2015	Adzoro	Bitter	E	A	A	–	NCBI:txid10817 (97.52)	MT599458		P20	1
MBGb04	2015	Adzoro	Bitter	F	A+E	–	–
MBGb05	2015	Adzoro	Bitter	G	A+E	UG	UG
MBGb06	2015	Adzoro	Bitter	H	A+E	–	–
MBGb07	2015	Adzoro	Bitter	I	A+E	–	–
MBGb08	2015	Adzoro	Bitter	L	A+E	–	–
MBGb09	2015	Adzoro	Bitter	M	A+E	–	–
MBGb10	2015	Adzoro	Bitter	R	A+E	–	–
MBGb11	2015	Adzoro	Bitter	T	A	A	–	NCBI:txid10817 (97.52)	MT599459	Identical to MBGb85	P20	1
MBGb12	2015	Adzoro	Bitter	L	A+E	–	–
MBGb13	2015	Adzoro	Bitter	L	A+E	–	–
MBGb14	2015	Adzoro	Bitter	M	A+E	A	UG	NCBI:txid10817 (98.14)	MT599460		P22	1
MBGb15	2015	Afouba-Mbong	Sweet	D	A+E	–	–
MBGb16	2015	Afouba-Mbong	Sweet	F	A+E	–	–
MBGb17	2015	Afouba-Mbong	Sweet	O	A	A	–	NCBI:txid10817 (98.97)	MT599461		P26	1
MBGb18	2015	Afouba-Mbong	Sweet	P	A	A	–	NCBI:txid10817 (97.73)	MT599462		P20	1
MBGb19	2015	Akwama-Mbong	Sweet	B	A+E	–	–
MBGb20	2015	Akwama-Mbong	Sweet	E	A	A	–	NCBI:txid10817 (97.93)	MT599463		P22	1
MBGb21	2015	Akwama-Mbong	Sweet	G	A	A	–	NCBI:txid10817 (97.93)	MT599464		P21	2
MBGb22	2015	Akwama-Mbong	Sweet	H	A	–	–
MBGb23	2015	Akwama-Mbong	Sweet	J	A+E	–	–
MBGb24	2015	Akwama-Mbong	Sweet	K	A	A	–	NCBI:txid10817 (98.14)		Identical to MBG37	P20	1
MBGb25	2015	Akwama-Mbong	Sweet	L	A	–	–
MBGb26	2015	Akwama-Mbong	Sweet	M	–	–	–		–
MBGb27	2015	Akwama-Mbong	Sweet	N	A	A	–	NCBI:txid10817 (97.73)	MT599465		P22	1
MBGb28	2015	Akwama-Mbong	Sweet	O	A	A	–	NCBI:txid10817 (97.11)	MT599466		P20	1
MBGb29	2015	Akwama-Mbong	Sweet	S	A	A	–	NCBI:txid10817 (97.73)	MT599467	Identical to MBGb57	P21	2
MBGb30	2015	Akwama-Mbong	Sweet	T	A+E	–	–
MBGb31	2015	Attends-Demain	Sweet	A	A	A	–	NCBI:txid10817 (98.14)	MT599468		P24	1
MBGb32	2015	Attends-Demain	Sweet	B	A	A	–	NCBI:txid10817 (97.73)	MT599469		P20	1
MBGb33	2015	Attends-Demain	Sweet	C	A+E	–	–
MBGb34	2015	Attends-Demain	Sweet	D	A	–	–
MBGb35	2015	Attends-Demain	Sweet	E	A	A	–	NCBI:txid10817 (97.73)	MT599470		P21	2
MBGb36	2015	Attends-Demain	Sweet	F	A	A	–	NCBI:txid10817 (97.73)	MT599471		P20	1
MBGb37	2015	Attends-Demain	Sweet	G	A	–	–
MBGb38	2015	Attends-Demain	Sweet	H	A	A	–	NCBI:txid10817 (97.93)	MT599472		P24	1
MBGb39	2015	Attends-Demain	Sweet	J	A	A	–	NCBI:txid10817 (97.31)	MT599473		P21	2
MBGb40	2015	Attends-Demain	Sweet	Q	A	A	–	NCBI:txid10817 (98.14)	MT599474		P20	1
MBGb41	2015	Attends-Demain	Sweet	R	A	A	–	NCBI:txid10817 (97.93)	MT599475	Identical to MBGb42	P21	2
MBGb42	2015	Attends-Demain	Sweet	T	A	A	–	NCBI:txid10817 (97.93)		Identical to MBGb41	P21	2
MBGb43	2015	Esobo-Nku	Bitter	A	A+E	–	–
MBGb44	2015	Esobo-Nku	Bitter	B	A	A	–	NCBI:txid10817 (97.73)	MT599476		P20	1
MBGb45	2015	Esobo-Nku	Bitter	D	A+E	–	–
MBGb46	2015	Esobo-Nku	Bitter	E	A+E	–	–
MBGb47	2015	Esobo-Nku	Bitter	F	A+E	–	–
MBGb48	2015	Esobo-Nku	Bitter	G	A	A	–	NCBI:txid10817 (97.73)	MT599477		P20	1
MBGb49	2015	Esobo-Nku	Bitter	H	A	–	–
MBGb50	2015	Esobo-Nku	Bitter	I	–	–	–		–
MBGb51	2015	Esobo-Nku	Bitter	K	A	A	UG	NCBI:txid10817 (97.73)	MT599478		P20	1
MBGb52	2015	Esobo-Nku	Bitter	L	A+E	–	–
MBGb53	2015	Esobo-Nku	Bitter	M	A+E	–	–
MBGb54	2015	Esobo-Nku	Bitter	N	A	–	–
MBGb55	2015	Esobo-Nku	Bitter	Q	A	A	–	NCBI:txid10817 (98.35)	MT599479	Identical to MBGb81	P21	2
MBGb56	2015	Esobo-Nku	Bitter	S	A	–	–
MBGb57	2015	Esobo-Nku	Bitter	T	A	A	–	NCBI:txid10817 (97.73)		Identical to MBGb29	P21	2
MBGb58	2015	Matati	Sweet	A	A+E	–	–
MBGb59	2015	Matati	Sweet	I	A+E	UG	UG	NCBI:txid62079 (99.38)	MT599480		outgroup
MBGb60	2015	Matati	Sweet	J	A+E	–	–
MBGb61	2015	Nkodom-Mbong	Bitter	K	A	A	–	NCBI:txid10817 (97.73)	MT599481		P20	1
MBGb62	2015	Nkot-Mbong	Bitter	B	A	–	–
MBGb63	2015	Nkot-Mbong	Bitter	E	A	–	–
MBGb64	2015	Nkot-Mbong	Bitter	I	A+E	–	–
MBGb65	2015	Nkot-Mbong	Bitter	I	A+E	–	–
MBGb66	2015	Nkot-Mbong	Bitter	K	–	–	–		–
MBGb67	2015	Nkot-Mbong	Bitter	L	A+E	E	UG	NCBI:txid62079 (99.38)	MT599482		outgroup
MBGb68	2015	Nkot-Mbong	Bitter	O	A	–	–
MBGb69	2015	Nkot-Mbong	Bitter	T	A+E	–	–
MBGb71	2015	Evine-Minga	Sweet	Q	A	A	–	NCBI:txid10817 (98.35)	MT599483		P22	1
MBGb72	2015	Six Mois	—	A	A	A	–	NCBI:txid10817 (98.76)	MT599484		P21	2
MBGb73	2015	Six Mois	—	A	A	–	–
MBGb74	2015	Nkot-Mbong	Bitter	B	A	A	–	NCBI:txid10817 (97.72)	MT599485		P20	1
MBGb75	2015	Nkot-Mbong	Bitter	E	A	A	–	NCBI:txid10817 (98.14)	MT599486	Identical to MBGb84	P20	1
MBGb76	2015	Nkot-Mbong	Bitter	I	A+E	–	–
MBGb77	2015	Nkot-Mbong	Bitter	K	–	–	–		–
MBGb78	2015	Nkot-Mbong	Bitter	L	A+E	–	UG
MBGb79	2015	Essola	Sweet	Q	A+E	–	–
MBGb80	2015	Esobo-Nku	Bitter	J	A	–	–
MBGb81	2015	Esobo-Nku	Bitter	D	A	A	–	NCBI:txid10817 (98.35)		Identical to MBGb55	P21	2
MBGb82	2015	Adzoro	Bitter	C	A+E	–	–
MBGb83	2015	Akwama-Mbong	Sweet	K	A+E	–	–
MBGb84	2015	Esobo-Nku	Bitter	K	A	A	–	NCBI:txid10817 (98.14)		Identical to MBGb75	P20	1
MBGb85	2015	Adzoro	Bitter	M	A	A	–	NCBI:txid10817 (97.52)		Identical to MBGb11	P20	1
MBGb86	2015	Esobo-Nku	Bitter	C	A	–	–
MBGb87	2015	Nkot-Mbong	Bitter	T	A	A	–	NCBI:txid10817 (97.11)	MT599487		P20	1
MIS01	2015	Adzoro	Bitter	F	A	A	–	NCBI:txid10817 (97.93)	MT599488		P22	1
MIS02	2015	Adzoro	Bitter	K	A	A	–	NCBI:txid10817 (97.52)	MT599489		P20	1
MIS03	2015	Adzoro	Bitter	L	A	A	–	NCBI:txid10817 (97.52)	MT599490		P20	1
MIS04	2015	Adzoro	Bitter	O	–	–	–		–
MIS05	2015	Adzoro	Bitter	P	A+E	–	–
MIS06	2015	Akwama-Mbong	Sweet	A	–	–	–		–
MIS07	2015	Akwama-Mbong	Sweet	C	A	A	–	NCBI:txid10817 (97.93)	MT599491		P1	2
MIS08	2015	Akwama-Mbong	Sweet	F	A	–	–
MIS09	2015	Akwama-Mbong	Sweet	H	A	A	–	NCBI:txid10817 (97.93)	MT599492		P22	1
MIS10	2015	Akwama-Mbong	Sweet	I	A	A	–	NCBI:txid10817 (98.35)	MT599493		P20	1
MIS11	2015	Akwama-Mbong	Sweet	J	A	A	–	NCBI:txid10817 (96.90)	MT599494		P23	2
MIS12	2015	Akwama-Mbong	Sweet	K	A	A	–	NCBI:txid10817 (97.73)	MT599495		P20	1
MIS13	2015	Akwama-Mbong	Sweet	L	–	–	–		–
MIS14	2015	Akwama-Mbong	Sweet	M	A+E	–	–
MIS15	2015	Akwama-Mbong	Sweet	N	A	A	–	NCBI:txid10817 (97.31)	MT599496		P20	1
MIS16	2015	Akwama-Mbong	Sweet	P	A	A	–	NCBI:txid10817 (97.73)	MT599497		P21	2
MIS17	2015	Akwama-Mbong	Sweet	O	A+E	–	–
MIS18	2015	Esobo-Nku	Bitter	B	A	A	–	NCBI:txid10817 (97.73)	MT599498	Identical to MIS36	P25	2
MIS19	2015	Esobo-Nku	Bitter	D	A+E	–	–
MIS20	2015	Esobo-Nku	Bitter	F	A+E	–	UG	NCBI:txid10817 (97.73)	MT599499		P20	1
MIS21	2015	Esobo-Nku	Bitter	H	A	A	–	NCBI:txid10817 (97.11)	MT599500		P20	1
MIS22	2015	Esobo-Nku	Bitter	L	A+E	–	–
MIS23	2015	Esobo-Nku	Bitter	N	A	A	–	NCBI:txid10817 (97.52)	MT599501	Identical to MIS53	P21	2
MIS24	2015	Esobo-Nku	Bitter	O	A+E	–	–
MIS25	2015	Jaune	Sweet	B	–	–	–		–
MIS26	2015	Jaune	Sweet	C	–	–	–		–
MIS27	2015	Jaune	Sweet	D	A+E	–	–
MIS28	2015	Jaune	Sweet	E	A	–	–
MIS29	2015	Jaune	Sweet	F	A	A	–	NCBI:txid10817 (96.49)	MT599502	Identical to MIS45	P23	2
MIS30	2015	Jaune	Sweet	G	–	–	–		–
MIS31	2015	Jaune	Sweet	H	–	–	–		–
MIS32	2015	Jaune	Sweet	I	A	A	–	NCBI:txid10817 (98.14)	MT599503		P22	1
MIS33	2015	Jaune	Sweet	J	–	–	–		–
MIS34	2015	Jaune	Sweet	K	A	–	–
MIS35	2015	Jaune	Sweet	L	A	A	–	NCBI:txid10817 (98.14)	MT599504		P21	2
MIS36	2015	Jaune	Sweet	M	A	A	–	NCBI:txid10817 (97.73)		Identical to MIS18	P25	2
MIS37	2015	Jaune	Sweet	O	–	–	–		–
MIS38	2015	Ngone-Bulu	Bitter	A	A	A	–	NCBI:txid10817 (97.11)	MT599505		P23	2
MIS39	2015	Ngone-Bulu	Bitter	B	–	–	–		–
MIS40	2015	Ngone-Bulu	Bitter	C	–	–	–		–
MIS41	2015	Ngone-Bulu	Bitter	C	–	–	–		–
MIS42	2015	Ngone-Bulu	Bitter	D	A	A	–	NCBI:txid10817 (97.73)	MT599506		P20	1
MIS43	2015	Ngone-Bulu	Bitter	E	A+E	–	–
MIS44	2015	Ngone-Bulu	Bitter	G	A	–	–
MIS45	2015	Ngone-Bulu	Bitter	H	A	A	–	NCBI:txid10817 (96.49)		Identical to MIS29	P23	2
MIS46	2015	Ngone-Bulu	Bitter	I	A+E	–	–
MIS47	2015	Ngone-Bulu	Bitter	J	A+E	–	UG	NCBI:txid10817 (98.14)	MT599507		P20	1
MIS48	2015	Ngone-Bulu	Bitter	K	A+E	–	UG	NCBI:txid10817 (98.14)	MT599508		P24	1
MIS49	2015	Ngone-Bulu	Bitter	M	A	A	–	NCBI:txid10817 (97.52)	MT599509	Identical to MIS63	P22	1
MIS50	2015	Ngone-Bulu	Bitter	N	A+E	A	UG	NCBI:txid10817 (97.93)	MT599510		P20	1
MIS51	2015	Attends-Demain	Sweet	B	A	A	–	NCBI:txid10817 (98.35)	MT599511		P21	2
MIS52	2015	Attends-Demain	Sweet	D	A+E	–	–
MIS53	2015	Attends-Demain	Sweet	M	A	A	–	NCBI:txid10817 (97.52)		Identical to MIS23	P21	2
MIS54	2015	Ngone-Mvang	Bitter	C	–	–	–		–
MIS55	2015	Ngone-Mvang	Bitter	D	A+E	–	–
MIS56	2015	Ngone-Mvang	Bitter	E	A	A	–	NCBI:txid10817 (96.69)	MT599512		P23	2
MIS57	2015	Ngone-Mvang	Bitter	K	A+E	–	–
MIS58	2015	Ngone-Mvang	Bitter	M	A	A	–	NCBI:txid10817 (97.31)	MT599513	Identical to MIS70	P20	1
MIS59	2015	Ngone-Mvang	Bitter	N	–	–	–		–
MIS60	2015	Nkodom-Mbong	Bitter	B	A+E	–	–
MIS61	2015	Nkodom-Mbong	Bitter	E	–	–	–		–
MIS62	2015	Nkodom-Mbong	Bitter	G	A	A	–	NCBI:txid10817 (97.93)		Identical to MBG07, MBG46	P20	1
MIS63	2015	Nkodom-Mbong	Bitter	H	A	A	–	NCBI:txid10817 (97.52)		Identical to MIS49	P22	1
MIS64	2015	Nkodom-Mbong	Bitter	B	A+E	–	UG	NCBI:txid10817 (97.31)	MT599514		P23	1
MIS66	2015	Adzoro	Bitter	D	A+E	–	UG
MIS67	2015	Bulu	Bitter	E	A	A	–	NCBI:txid10817 (97.73)	MT599515		P20	1
MIS68	2015	Bulu	Bitter	H	A+E	–	–
MIS69	2015	Bulu	Bitter	I	A+E	–	–
MIS70	2015	Bulu	Bitter	I	A	A	–	NCBI:txid10817 (97.31)		Identical to MIS58	P20	1
MIS71	2015	Bulu	Bitter	J	A	A	–	NCBI:txid10817 (97.73)	MT599516		P20	1
MIS72	2015	Akwama-Mbong	Sweet	O	A	A	–	NCBI:txid10817 (97.31)	MT599517		P23	2
MIS73	2015	Violet	Bitter	D	–	–	–		–
MIS74	2015	Violet	Bitter	M	–	–	–		–
MIS75	2015	Violet	Bitter	L	–	–	–		–
MIS76	2015	Violet	Bitter	B	–	–	–		–
MIS77	2015	Violet	Bitter	I	–	–	–		–
MIS78	2015	Violet	Bitter	H	A+E	–	–
MIS79	2015	Violet	Bitter	C	–	–	–		–
MIS80	2015	Olam	Bitter	D	A	A	–	NCBI:txid10817 (97.93)	MT599518		P20	1
MIS81	2015	Ekobele	Sweet	E	–	–	–		–
MKA01	2007	Leghaghela	Sweet	C	A	–	UG
MKA03	2007	Lepungu	Sweet	I	–	–	–		–
MKA08	2007	Muma	Sweet	A	–	–	–		–
MKA09	2007	Dimuma	Sweet	K	–	–	–		–
MKA10	2007	Lemumu	Sweet	C	–	–	–		–
MKA100	2007	Fufu	Sweet	C	E	–	E
MKA101	2007	Fufu	Sweet	C	E	–	E
MKA102	2007	Fufu	Sweet	C	E	–	UG
MKA103	2007	Gobatchika	Sweet	E	–	–	–		–
MKA104	2007	Gobatchika	Sweet	K	A	–	–
MKA105	2007	Gobatchika	Sweet	L	A	–	–
MKA106	2007	Gobatchika	Sweet	N	A+E	–	UG
MKA11	2007	Putu	Bitter	C	A	A	–	NCBI:txid10817 (98.76)	MT599519		Sg16	2
MKA13	2007	Omboma	Bitter	B	A	A	–	NCBI:txid10817 (98.14)	MT599520		P19	2
MKA14	2007	Dinzanga	Sweet	K	–	–	–		–
MKA15	2007	Ledjanga	Sweet	P	–	–	–		–
MKA16	2007	Wakwãngu	Bitter	A	A	–	–
MKA17	2007	Wakwãngu	Bitter	L	A	–	–
MKA18	2007	Gobatchika	Sweet	E	A	A	–	NCBI:txid10817 (97.73)	MT599521		P13	2
MKA19	2007	Gobatchika	Sweet	K	A	A	–	NCBI:txid10817 (98.14)	MT599522		P1	2
MKA20	2007	Gobatchika	Sweet	L	A	A	–	NCBI:txid10817 (98.14)	MT599523		P16	1
MKA21	2007	Benge	Bitter	A	A	A	–	NCBI:txid10817 (98.35)	MT599524		P25	2
MKA22	2007	Benge	Bitter	C	A	A	–	NCBI:txid10817 (97.73)	MT599525		P1	2
MKA23	2007	Benge	Bitter	K	A	A	–	NCBI:txid10817 (98.55)	MT599526		P13	2
MKA24	2007	Benge	Bitter	L	A	A	–	NCBI:txid10817 (98.35)	MT599527		P16	1
MKA25	2007	Benge	Bitter	P	A+E	–	–
MKA26	2007	Litedi	Sweet	A	A+E	–	E
MKA27	2007	Litedi	Sweet	C	A	A	–	NCBI:txid10817 (99.59)	MT599528	Identical to MAN05, MKA38	P15	2
MKA28	2007	Brazzaville	Sweet	A	A	A	–	NCBI:txid10817 (98.76)	MT599529		P13	2
MKA29	2007	Brazzaville	Sweet	I	–	–	–		–
MKA30	2007	Brazzaville	Sweet	K	A	–	–
MKA32	2007	Dame Jaune	Sweet	I	A+E	–	E
MKA33	2007	Muvovodi	Sweet	P	A+E	A	UG	NCBI:txid10817 (98.97)	MT599531		Sg17	2
MKA34	2007	Muma	Sweet	A	A	A	–	NCBI:txid10817 (98.35)	MT599532		P13	2
MKA35	2007	Muma	Sweet	K	A	–	–
MKA36	2007	Lemumu	Sweet	C	A	A	–	NCBI:txid10817 (97.93)	MT599533		P27	2
MKA37	2007	Lemumu	Sweet	I	A	A	–	NCBI:txid10817 (99.38)	MT599534		P15	2
MKA38	2007	Lelangeula	—	C	A	A	–	NCBI:txid10817 (99.59)		Identical to MAN05, MKA27	P15	2
MKA39	2007	Lelangeula	—	N	A	A	–	NCBI:txid10817 (99.38)	MT599535		P15	2
MKA40	2007	Ledjanga	Sweet	C	A	A	–	NCBI:txid10817 (97.93)	MT599536		P27	2
MKA41	2007	Dinjanga	Sweet	K	A	A	–	NCBI:txid10817 (98.35)	MT599537		P14	2
MKA42	2007	Dinjanga	Sweet	N	A+E	–	–
MKA43	2007	Lepungu	Sweet	I	E	–	E
MKA44	2007	Munughubiogho	Sweet	J	A+E	–	E
MKA45	2007	Fufu	Sweet	C	A+E	–	E
MKA46	2007	Isamambu	Sweet	C	A	A	–	NCBI:txid10817 (97.93)	MT599538		P14	2
MKA47	2007	Yala	Bitter	A	A	A	–	NCBI:txid10817 (98.96)	MT599539		P13	2
MKA48	2007	Yala	Bitter	L	A	A	–	NCBI:txid10817 (98.14)	MT599540		P14	2
MKA49	2007	Yala	Bitter	N	–	–	–		–
MKA50	2007	Benge	Bitter	E	–	–	–		–
MKA51	2007	Yala	Bitter	E	–	–	–		–
MKA52	2007	Bwata	Sweet	C	–	–	–		–
MKA53	2007	Dinjanga	Sweet	L	A+E	–	E
MKA54	2007	Gobatchika	Sweet	N	A	A	–	NCBI:txid10817 (98.35)	MT599541		P1	2
MKA55	2007	Gobatchika	Sweet	P	E	–	E
MKA56	2007	Munanga	Bitter	K	A+E	–	E
MKA57	2007	Wakwãngu	Bitter	C	A	A	–	NCBI:txid10817 (98.35)		Identical to MKA59, MKA94	P1	2
MKA58	2007	Muvovodi	Sweet	C	–	–	–		–
MKA59	2007	Muvovodi	Sweet	I	A	A	–	NCBI:txid10817 (98.35)		Identical to MKA57, MKA94	P1	2
MKA60	2007	Muvovodi	Sweet	L	–	–	–		–
MKA61	2007	Yala	Bitter	C	A	A	–	NCBI:txid10817 (98.14)	MT599542		P1	2
MKA62	2007	Yala	Bitter	I	–	–	–		–
MKA63	2007	Yala	Bitter	K	A	A	–	NCBI:txid10817 (99.17)		Identical to NBD42	Sg2	2
MKA64	2007	Wakwãngu	Bitter	A	E	–	E
MKA65	2007	Wakwãngu	Bitter	C	A+E	–	E
MKA66	2007	Wakwãngu	Bitter	L	A+E	–	–
MKA67	2007	Yala	Bitter	A	A+E	–	E
MKA68	2007	Yala	Bitter	C	–	–	–		–
MKA69	2007	Yala	Bitter	I	–	–	–		–
MKA70	2007	Yala	Bitter	K	A	–	–
MKA71	2007	Yala	Bitter	L	A	–	–
MKA72	2007	Muvovodi	Sweet	C	E	–	–
MKA73	2007	Muvovodi	Sweet	I	A+E	–	E
MKA74	2007	Muvovodi	Sweet	L	A+E	–	–
MKA75	2007	Yala	Bitter	N	–	–	–		–
MKA76	2007	Mbulu	Bitter	C	–	–	–		–
MKA77	2007	Gobatchika	Sweet	E	A	A	–	NCBI:txid10817 (99.17)	MT599543		P15	2
MKA78	2007	Litedi	Sweet	A	A	A	–	NCBI:txid10817 (98.76)	MT599544		P13	2
MKA79	2007	Dame Jaune	Sweet	I	A+E	–	E
MKA80	2007	Lemumu	Sweet	I	A	–	–
MKA81	2007	Lelangeula	—	N	A	A	–	NCBI:txid10817 (98.14)	MT599545		P14	2
MKA82	2007	Ledjanga	Sweet	P	A+E	A	UG	NCBI:txid10817 (98.97)	MT599546		P15	2
MKA83	2007	Dinjanga	Sweet	N	A	–	–
MKA84	2007	Lepungu	Sweet	I	A	–	–
MKA85	2007	Munughubiogho	Sweet	J	A+E	–	E
MKA86	2007	Brazzaville	Sweet	I	–	–	–		–
MKA87	2007	Yala	Bitter	E	–	–	–		–
MKA88	2007	Gobatchika	Sweet	P	A	–	–
MKA89	2007	Ngweli	Sweet	C	A	A	–	NCBI:txid10817 (97.93)		Identical to MKA92	P1	2
MKA90	2007	Konda	Bitter	C	–	–	–		–
MKA91	2007	Ngumba	Sweet	I	–	–	–		–
MKA92	2007	Lepungu white	Sweet	I	A	A	–	NCBI:txid10817 (97.93)	MT599547	Identical to MKA89	P1	2
MKA93	2007	Dikwama	Sweet	K	–	–	–		–
MKA94	2007	Mukuma	Bitter	N	A	A	–	NCBI:txid10817 (98.35)	MT599548	Identical to MKA57, MKA59	P1	2
MKA95	2007	Bwata	Sweet	C	–	–	–		–
MKA96	2007	Brazzaville	Sweet	K	A	–	–
MKA97	2007	Dame Jaune	Sweet	C	–	–	–		–
MKA98	2007	Dinjanga	Sweet	K	A	–	–
MKA99	2007	Fufu	Sweet	C	A	–	–
MOP01	2006	Mupele	Bitter	S	A	A	–	NCBI:txid10817 (98.35)	MT599549		P18	2
MOP02	2006	Mupele	Bitter	Q	A	A	–	NCBI:txid10817 (98.14)	MT599550		P6	1
MOP03	2006	Mupele	Bitter	R	A	A	–	NCBI:txid10817 (98.97)	MT599551		P2	1
MOP04	2006	Mupele	Bitter	S	E	–	–
MOP05	2006	Lekaga	Sweet	K	A	A	–
MOP06	2006	Pauline	Sweet	J	A	A	–	NCBI:txid10817 (96.69)	MT599552		P6	1
MOP07	2006	Pauline	Sweet	R	A	A	–	NCBI:txid10817 (98.14)	MT599553		P6	1
MOP08	2006	Jaune	Sweet	M	A+E	A	UG	NCBI:txid10817 (98.76)	MT599554		P4	2
MOP09	2006	Leboyo	Bitter	D	A+E	–	E
MOP10	2006	Mussala	Bitter	Q	A	–	–
MOP11	2006	Moungebe	Sweet	M	A+E	–	UG
MOP12	2006	Lekaga	Sweet	B	A+E	–	E
MOP13	2006	Lekaga	Sweet	L	A	A	–	NCBI:txid10817 (97.73)	MT599555		P5	1
MOP14	2006	Pauline	Sweet	K	A	–	–
MOP15	2006	Mwagãnga	Sweet	K	A+E	–	–
MOP16	2006	Jaune	Sweet	F	A+E	–	E
MOP17	2006	Jaune	Sweet	O	A	A	–	NCBI:txid10817 (98.35)	MT599556		P22	1
MOP18	2006	Leboyo	Bitter	E	A	A	–	NCBI:txid10817 (98.35)	MT599557		P5	1
MOP19	2006	Mussala	Bitter	B	A+E	–	E
MOP20	2006	Mussala	Bitter	R	A	A	–	NCBI:txid10817 (98.14)	MT599558		P5	1
MOP21	2006	Lekaga	Sweet	O	A+E	–	E
MOP22	2006	Pauline	Sweet	L	A	E	E	NCBI:txid62079 (97.73)	MT599559		outgroup
MOP23	2006	Pauline	Sweet	T	–	–	–		–
MOP24	2006	Jaune	Sweet	G	A	A	–	NCBI:txid10817 (98.14)		Identical to DUA26	P10	2
MOP25	2006	Jaune	Sweet	P	A	UG	UG	NCBI:txid1188991 (98.97)	MT599560		outgroup
MOP26	2006	Leboyo	Bitter	G	A	A	–	NCBI:txid10817 (95.66)	MT599561		P6	1
MOP27	2006	Mussala	Bitter	C	–	–	–		–
MOP28	2006	Mussala	Bitter	U	–	–	–		–
MOP29	2006	Lekaga	Sweet	D	A+E	–	–
MOP30	2006	Lekaga	Sweet	Q	A+E	–	E
MOP31	2006	Pauline	Sweet	E	A+E	–	–
MOP32	2006	Pauline	Sweet	M	A+E	–	E
MOP33	2006	Pauline	Sweet	U	A	UG	UG	NCBI:txid1188991 (98.76)	MT599562		outgroup
MOP34	2006	Mwagãnga	Sweet	R	A	A	–	NCBI:txid10817 (96.49)	MT599563		P6	1
MOP35	2006	Leboyo	Bitter	K	A	A	–	NCBI:txid10817 (96.69)	MT599564		P6	1
MOP36	2006	Mussala	Bitter	E	A	UG2	E	NCBI:txid223272 (99.38)	MT599565		outgroup
MOP37	2006	Moungebe	Sweet	Q	A+E	–	UG
MOP38	2006	Lekaga	Sweet	G	A	A	–	NCBI:txid10817 (97.73)	MT599566		P5	1
MOP39	2006	Lekaga	Sweet	R	A	A	–	NCBI:txid10817 (97.73)	MT599567		P5	1
MOP40	2006	Pauline	Sweet	F	–	–	–		–
MOP41	2006	Pauline	Sweet	N	–	–	–		–
MOP42	2006	Mwagãnga	Sweet	U	–	–	–		–
MOP43	2006	Jaune	Sweet	I	–	UG	UG
MOP44	2006	Jaune	Sweet	U	–	–	–		–
MOP45	2006	Leboyo	Bitter	L	–	–	–		–
MOP46	2006	Mussala	Bitter	J	–	–	–		–
MOP47	2006	Moungebe	Sweet	S	–	–	–		–
MOP48	2006	Lekaga	Sweet	H	A+E	–	UG
MOP49	2006	Lekaga	Sweet	T	A	–	–
MOP50	2006	Pauline	Sweet	O	A+E	–	E
MOP51	2006	Mwagãnga	Sweet	C	A	–	–
MOP52	2006	Jaune	Sweet	J	–	–	–		–
MOP53	2006	Leboyo	Bitter	P	A	–	–
MOP54	2006	Moungebe	Sweet	T	A+E	–	E
MOP55	2006	Lekaga	Sweet	I	–	–	–		–
MOP56	2006	Lekaga	Sweet	U	A	–	–
MOP57	2006	Pauline	Sweet	H	–	–	–		–
MOP58	2006	Pauline	Sweet	P	A	–	–
MOP59	2006	Mwagãnga	Sweet	D	A+E	–	E
MOP60	2006	Jaune	Sweet	B	–	–	–		–
MOP61	2006	Leboyo	Bitter	B	A+E	–	E
MOP62	2006	Leboyo	Bitter	S	A+E	–	UG	NCBI:txid10817 (97.52)	MT599568		P6	1
MOP63	2006	Mussala	Bitter	N	A	A	–	NCBI:txid10817 (97.73)	MT599569		P5	1
MOP64	2006	Moungebe	Sweet	D	A	A	–	NCBI:txid10817 (96.9)	MT599570		P6	1
MOP65	2006	Lekaga	Sweet	J	A	A	–	NCBI:txid10817 (97.93)	MT599571		P5	1
MOP66	2006	Pauline	Sweet	I	–	–	–		–
MOP67	2006	Pauline	Sweet	Q	A	A	–	NCBI:txid10817 (97.11)	MT599572		P5	1
MOP68	2006	Mwagãnga	Sweet	E	A+E	–	UG
MOP69	2006	Jaune	Sweet	C	A	–	–
MOP70	2006	Jaune	Sweet	L	A+E	UG	UG	NCBI:txid1188991 (99.58)	MT599573		outgroup
MOP71	2006	Leboyo	Bitter	C	A	A	–	NCBI:txid10817 (97.93)	MT599574		P5	1
MOP72	2006	Leboyo	Bitter	T	A	A	–	NCBI:txid10817 (98.55)	MT599575		P20	1
MOP73	2006	Mussala	Bitter	O	A	A	–	NCBI:txid10817 (98.76)	MT599576		P2	1
MOP74	2006	5 minutes	Sweet	P	A	A	–	NCBI:txid10817 (98.76)	MT599577		P5	1
MOP75	2006	Baniughi	Bitter	C	E	–	E
MOP76	2006	Busunasõmbe	Bitter	N	–	–	–		–
MOP77	2006	Erikunda	Bitter	S	A	A	–	NCBI:txid10817 (98.35)	MT599578		P1	2
MOP78	2006	Isibi	Bitter	R	–	–	–		–
MOP79	2006	Kisibi	Bitter	H	A+E	–	E
MOP80	2006	Kundja	Bitter	S	A+E	–	E
MOP81	2006	Kutu Bata	Bitter	P	A	A	–	NCBI:txid10817 (97.73)	MT599579		P3	3
MOP82	2006	Mafuta Mãngo	Bitter	Q	A	A	–	NCBI:txid10817 (98.14)	MT599580		P13	2
MOP83	2006	Makwaka	Bitter	F	A	A	–	NCBI:txid10817 (98.55)	MT599581		P1	2
MOP84	2006	Makwaka	Bitter	M	A+E	–	E
MOP85	2006	Moulimagnama	Bitter	M	–	–	–		–
MOP86	2006	Mountzanga	Bitter	O	A+E	–	E
MOP87	2006	Moyiding	Bitter	O	A	A	–	NCBI:txid10817 (98.76)	MT599582		P5	1
MOP88	2006	Muatebadzila	Bitter	D	A	A	–	NCBI:txid10817 (97.31)	MT599583		P5	1
MOP89	2006	Mukangi	Bitter	Q	A	A	–	NCBI:txid10817 (98.35)	MT599584		P13	2
MOP90	2006	Ngulu Mukasa	Bitter	J	A	A	–	NCBI:txid10817 (98.76)	MT599585		P3	2
MOP91	2006	Ngulu Mukasa	Bitter	K	A+E	–	–
MOP92	2006	Nienie	Bitter	R	A+E	–	–
MOP93	2006	Niugui	—	E	A	A	–	NCBI:txid10817 (98.55)	MT599586		P1	2
MOP94	2006	Ofufu	Bitter	I	–	–	–		–
MOP95	2006	Opele	—	U	–	–	–		–
MOP96	2006	Pepe	Bitter	E	–	–	–		–
MOP97	2006	Wokwãngugu	Bitter	B	–	–	–		–
MOP98	2006	Wokwãngugu	Bitter	C	–	–	–		–
MVL09	2014	Õngo	Bitter	A	A+E	–	E
MVL10	2014	Ngone Fone	Sweet	S	A	A	–	NCBI:txid10817 (97.73)	MT599587		P28	1
MVL11	2014	Ngone Fone	Sweet	S	A+E	–	E
MVL12	2014	Ngone Fone	Sweet	S	A+E	A	UG	NCBI:txid10817 (97.93)	MT599588		P24	1
MVL13	2014	Nkobele	Sweet	A	A	A	–	NCBI:txid10817 (97.73)	MT599589		P22	1
MVL14	2014	Õngo	Bitter	M	A	A	–	NCBI:txid10817 (98.55)	MT599590		P22	1
MVL15	2014	Akere Assey	Bitter	I	A+E	–	UG
MVL16	2014	Nkobele	Sweet	B	A	A	–	NCBI:txid10817 (97.93)	MT599591		P22	1
MVL17	2014	Õngo	Bitter	A	A+E	–	E
MVL18	2014	Akere Assey	Bitter	Q	A	A	–	NCBI:txid10817 (97.93)	MT599592		P21	2
MVL19	2014	Unknown	—	B	–	–	–		–
MVL20	2014	Attends-Demain	Sweet	D	E	E	UG	NCBI:txid62079 (97.94)	MT599593		outgroup
MVL21	2014	Unknown	—	—	–	E	–	NCBI:txid62079 (99.17)	MT599594		outgroup
MVL23	2014	Õngo	Bitter	B	A+E	–	UG
MVL24	2014	Attends-Demain	Sweet	T	A	A	–	NCBI:txid10817 (98.35)	MT599595		P22	1
MVL25	2014	Õngo	Bitter	C	A	A	–	NCBI:txid10817 (97.52)	MT599596		P22	1
MVL26	2014	Jaune	Sweet	K	A	A	–	NCBI:txid10817 (98.14)	MT599597	Identical to MVL59, MVL70, MVL71	P21	2
MVL27	2014	Jaune	Sweet	L	A+E	UG	UG
MVL28	2014	Onõnbere	Bitter	H	A+E	–	E
MVL29	2014	Essamsam	Sweet	I	A+E	–	–
MVL30	2014	Nkobele	Sweet	P	A	A	–	NCBI:txid10817 (97.11)	MT599598		P21	2
MVL31	2014	Õngo	Bitter	Q	A	A	–	NCBI:txid10817 (97.93)		Identical to MVL32	P21	2
MVL32	2014	Attends-Demain	Sweet	Q	A	A	–	NCBI:txid10817 (97.93)		Identical to MVL31	P21	2
MVL33	2014	Nkobele	Sweet	Q	A+E	–	–
MVL34	2014	Akere Assey	Bitter	K	A	A	–	NCBI:txid10817 (97.93)	MT599599	Identical to CCB25	P24	1
MVL35	2014	Nkobele	Sweet	K	A	A	–	NCBI:txid10817 (96.90)		Identical to CCB20	P28	2
MVL36	2014	Attends-Demain	Sweet	K	A+E	–	–
MVL37	2014	Õngo	Bitter	E	A	–	–
MVL38	2014	Nkobele	Sweet	H	A+E	–	–
MVL39	2014	Bitourou	Bitter	Q	A+E	–	–
MVL40	2014	Nkobele	Sweet	L	A+E	–	–
MVL41	2014	Õngo	Bitter	L	A+E	–	–
MVL42	2014	Attends-Demain	Sweet	L	E	–	–
MVL43	2014	Nkobele	Sweet	I	–	–	–		–
MVL44	2014	Õngo	Bitter	I	A	–	–
MVL45	2014	Essamsam	Sweet	I	–	–	–		–
MVL46	2014	Õngo	Bitter	H	A+E	–	–
MVL47	2014	Akere Assey	Bitter	H	A+E	–	–
MVL48	2014	Onõnbere	Bitter	H	A	A	–	NCBI:txid10817 (97.93)	MT599600		P21	2
MVL49	2014	Õngo	Bitter	B	A+E	–	–
MVL50	2014	Õngo	Bitter	K	A+E	–	–
MVL51	2014	Akere Assey	Bitter	K	A	A	–	NCBI:txid10817 (98.14)	MT599601		P4	2
MVL52	2014	Bitourou	Bitter	R	–	–	–		–
MVL53	2014	Jaune	Sweet	R	A	A	–	NCBI:txid10817 (98.55)	MT599602		P22	1
MVL54	2014	Attends-Demain	Sweet	R	A	–	–
MVL55	2014	Õngo	Bitter	R	A	–	–
MVL56	2014	Nkobele	Sweet	R	A	–	–
MVL57	2014	Attends-Demain	Sweet	F	A	–	–
MVL58	2014	Jaune	Sweet	F	A	A	–	NCBI:txid10817 (98.76)	MT599603		P4	2
MVL59	2014	Bitourou	Bitter	F	A	A	–	NCBI:txid10817 (98.14)		Identical to MVL26, MVL70, MVL71	P21	2
MVL60	2014	Bitourou	Bitter	J	A+E	–	–
MVL61	2014	Nkobele	Sweet	N	A	A	–	NCBI:txid10817 (97.93)	MT599604		P21	2
MVL62	2014	Nkobele	Sweet	F	A	–	–
MVL63	2014	Nkobele	Sweet	M	–	–	–		–
MVL64	2014	Nkobele	Sweet	J	A	A	–	NCBI:txid10817 (97.93)	MT599605		P21	2
MVL65	2014	Õngo	Bitter	D	A	–	–
MVL66	2014	Õngo	Bitter	G	–	–	–		–
MVL67	2014	Nkobele	Sweet	G	A	–	–
MVL68	2014	Õngo	Bitter	T	A	A	–	NCBI:txid10817 (97.52)	MT599606	Identical to MVL86	P22	1
MVL69	2014	Akuma	Sweet	D	A	A	–	NCBI:txid10817 (97.93)	MT599607		P21	2
MVL70	2014	Ngui	Sweet	S	A	A	–	NCBI:txid10817 (98.14)		Identical to MVL26, MVL59, MVL71	P21	2
MVL71	2014	Kunu	Sweet	S	A	A	–	NCBI:txid10817 (98.14)		Identical to MVL26, MVL59, MVL70	P21	2
MVL72	2014	Attends-Demain	Sweet	M	A	A	–	NCBI:txid10817 (98.35)	MT599608		P21	2
MVL73	2014	Adzoro	Bitter	M	A+E	UG	UG	NCBI:txid1188991 (98.76)	MT599609		outgroup
MVL74	2014	Õngo	Bitter	N	A+E	–	–
MVL75	2014	Nkobele	Sweet	O	–	–	–		–
MVL76	2014	Attends-Demain	Sweet	A	A	–	–
MVL77	2014	Attends-Demain	Sweet	I	A	–	–
MVL78	2014	Jaune	Sweet	I	A	A	–	NCBI:txid10817 (98.97)	MT599610		P4	2
MVL79	2014	Attends-Demain	Sweet	C	–	–	–		–
MVL80	2014	Attends-Demain	Sweet	E	A	A	–	NCBI:txid10817 (98.55)	MT599611		P22	1
MVL81	2014	Attends-Demain	Sweet	S	–	–	–		–
MVL82	2014	Nkobele	Sweet	S	A	A	–	NCBI:txid10817 (97.31)	MT599612		P20	1
MVL83	2014	Õngo	Bitter	S	A	–	–
MVL84	2014	Afouba-Mbong	Sweet	F	A	–	–
MVL85	2014	Afouba-Mbong	Sweet	B	A	A	–	NCBI:txid10817 (98.55)	MT599613		P4	2
MVL86	2014	Õngo	Bitter	F	A	A	–	NCBI:txid10817 (97.52)		Identical to MVL68	P22	1
MVL87	2014	Ononbere	Bitter	D	E	–	–
MVL88	2014	Akere Assey	Bitter	S	A+E	–	–
NBD01	2006	1er Choix	Bitter	A	–	–	–		–
NBD02	2006	Nzengui	Sweet	J	–	–	–		–
NBD03	2006	1er Choix	Bitter	B	–	–	–		–
NBD04	2006	Otangani	Bitter	E	A	A	–	NCBI:txid10817 (98.14)	MT599614		P12	2
NBD05	2006	Esunge	Bitter	E	A	A	–	NCBI:txid10817 (98.35)		Identical to NBD61	P12	2
NBD06	2006	Atolizo Ozombi	Bitter	B	A	A	–	NCBI:txid10817 (97.93)	MT599615		P12	2
NBD07	2006	1er Choix	Bitter	K	–	–	–		–
NBD08	2006	Otangani	Bitter	N	–	–	–		–
NBD09	2006	Okwata	Sweet	K	–	–	–		–
NBD10	2006	Atolizo Ozombi	Bitter	E	A	A	–	NCBI:txid10817 (98.55)	MT599616		P10	2
NBD11	2006	Bakongo	Bitter	N	A	A	–	NCBI:txid10817 (97.11)	MT599617		P11	2
NBD12	2006	Atolizo Ozombi	Bitter	K	A	A	–	NCBI:txid10817 (96.69)	MT599618		P11	2
NBD13	2006	Nguu	Bitter	H	–	–	–		–
NBD14	2006	Putu Bakongo	Bitter	I	–	–	–		–
NBD15	2006	Ndina	Bitter	C	A	A	–	NCBI:txid10817 (97.73)	MT599619		P11	2
NBD16	2006	1er Choix	Bitter	G	–	–	–		–
NBD17	2006	1er Choix	Bitter	N	A+E	–	–
NBD18	2006	Atolizo Ozombi	Bitter	H	A+E	–	–
NBD19	2006	Atolizo Ozombi	Bitter	N	–	–	–		–
NBD20	2006	Ekolo'arendo	Bitter	M	–	–	–		–
NBD21	2006	Evizovizo	Sweet	F	A+E	–	–
NBD22	2006	Geneviève	Bitter	N	–	–	–		–
NBD23	2006	Idjomba s'eliwa	Bitter	G	A+E	–	–
NBD24	2006	Matadi	Sweet	L	A	A	–	NCBI:txid10817 (97.52)	MT599620		P11	2
NBD25	2006	Mpiza-Vizue	Sweet	L	A+E	–	–
NBD26	2006	Ntse Putu	Bitter	B	A	A	–	NCBI:txid10817 (98.76)	MT599621		P14	2
NBD27	2006	Ntse Putu	Bitter	G	A+E	–	E
NBD28	2006	Ntse Putu	Bitter	I	A+E	–	E
NBD29	2006	Ntse Putu	Bitter	K	A+E	–	–
NBD30	2006	Ntse Putu	Bitter	N	A+E	A	UG	NCBI:txid10817 (98.55)	MT599622		Sg1	2
NBD31	2006	Ogulungu	Sweet	N	A	A	–	NCBI:txid10817 (98.55)	MT599623	Identical to NBD32	P18	2
NBD32	2006	Okwata	Sweet	B	A	A	–	NCBI:txid10817 (98.55)		Identical to NBD31	P18	2
NBD33	2006	Okwata	Sweet	G	A+E	–	E
NBD34	2006	Okwata	Sweet	I	A+E	–	–
NBD35	2006	Okwata	Sweet	N	A+E	–	E
NBD36	2006	Onindi	Bitter	G	A	A	–	NCBI:txid10817 (99.17)		Identical to NBD64, NBD80	Sg8	2
NBD37	2006	Otangani	Bitter	B	A+E	–	E
NBD38	2006	Otangani	Bitter	G	A+E	–	E
NBD39	2006	Otangani	Bitter	K	A+E	–	E
NBD40	2006	Bakongo	Bitter	A	A+E	–	–
NBD41	2006	Mpiza-Vizue	Sweet	H	A	A	–	NCBI:txid10817 (97.73)	MT599624		P12	2
NBD42	2006	Mpiza-Vizue	Sweet	I	A	A	–	NCBI:txid10817 (99.17)	MT599625	Identical to MKA63	Sg2	2
NBD43	2006	Ogurungu	Bitter	C	A+E	–	E
NBD44	2006	Ogurungu	Bitter	L	A+E	–	E
NBD45	2006	Onindi	Bitter	E	A+E	–	–
NBD46	2006	Bakongo	Bitter	A	A	A	–	NCBI:txid10817 (97.31)	MT599626		P11	2
NBD47	2006	Onindi	Bitter	K	A+E	–	–
NBD48	2006	1er Choix	Bitter	A	A+E	–	E
NBD49	2006	1er Choix	Bitter	E	A	A	–	NCBI:txid10817 (98.35)	MT599627		P14	2
NBD50	2006	Bakongo	Bitter	B	A	–	–
NBD51	2006	1er Choix	Bitter	L	–	–	–		–
NBD52	2006	Atolizo Ozombi	Bitter	H	A+E	–	E
NBD53	2006	Atolizo Ozombi	Bitter	H	A	A	–	NCBI:txid10817 (97.93)	MT599628		P11	2
NBD54	2006	Ntse Putu	Bitter	I	A+E	–	E
NBD55	2006	Ntse Putu	Bitter	M	A+E	–	E
NBD56	2006	Okwata	Sweet	C	A+E	–	–
NBD57	2006	Okwata	Sweet	E	A	A	–	NCBI:txid10817 (98.35)	MT599629		Sg3	1
NBD58	2006	Okwata	Sweet	H	A+E	A	UG	NCBI:txid10817 (98.55)	MT599630		Sg4	2
NBD59	2006	Bakongo	Bitter	I	A+E	–	E
NBD60	2006	Matadi	Sweet	G	A	A	–	NCBI:txid10817 (97.93)	MT599631		Sg5	2
NBD61	2006	Matadi	Sweet	I	A	A	–	NCBI:txid10817 (98.35)	MT599632	Identical to NBD05	P12	2
NBD62	2006	Matadi	Sweet	K	A+E	E	UG	NCBI:txid62079 (99.59)	MT599633		outgroup
NBD63	2006	Mpiza-Vizue	Sweet	H	A+E	–	–
NBD64	2006	Ayumbo	Bitter	G	A	A	–	NCBI:txid10817 (99.17)		Identical to NBD36, NBD80	Sg8	2
NBD65	2006	Cécile	Bitter	N	–	–	–		–
NBD66	2006	Colette	Bitter	G	A+E	–	–
NBD67	2006	Ighozo	Bitter	N	A	A	–	NCBI:txid10817 (97.31)	MT599634		P11	2
NBD68	2006	Ikondo	Bitter	L	A+E	–	E
NBD69	2006	Ikwamba	Sweet	L	A+E	–	–
NBD70	2006	Lambarene	Bitter	M	A	A	–	NCBI:txid10817 (98.35)	MT599635		P11	2
NBD71	2006	Langa langa	Bitter	K	A	A	–	NCBI:txid10817 (98.76)	MT599636		P18	2
NBD72	2006	Laurence	Bitter	N	A	A	–	NCBI:txid10817 (98.97)	MT599637		Sg6	2
NBD73	2006	Unknown 1	—	A	A	A	–	NCBI:txid10817 (99.17)	MT599638		Sg7	2
NBD74	2006	Unknown 2	—	L	A+E	–	E
NBD75	2006	Unknown 3	—	H	A	A	–	NCBI:txid10817 (98.14)	MT599639		P20	1
NBD76	2006	Oghoa	Sweet	H	A	A	–	NCBI:txid10817 (98.55)	MT599640		P12	2
NBD77	2006	Ossamwedembo	Bitter	M	A	–	–
NBD78	2006	Colette	Bitter	F	A	A	–	NCBI:txid10817 (97.93)	MT599641		P20	1
NBD79	2006	Colette	Bitter	G	A	–	–
NBD80	2006	Ngu'u	Bitter	E	A	A	–	NCBI:txid10817 (99.17)	MT599642	Identical to NBD64, NBD80	Sg8	2
NBD81	2006	Ntselele	Bitter	K	A	–	–
NBD82	2006	Pauline	Sweet	L	A+E	–	E
NBD83	2006	Regholoto	Bitter	N	A+E	–	E
NBD84	2006	Samkita	Bitter	M	A	–	–
NBD85	2006	Ngu'u	Bitter	M	A	–	–
NBD86	2006	Ambaze	Sweet	N	A+E	–	E
NBD87	2006	Mpongwe	Bitter	M	A	–	–
NBD88	2006	Lingala	Sweet	N	A+E	–	–
NBD89	2006	Loulou	Bitter	N	A+E	–	–
NBD90	2006	Adyanu	Sweet	N	A+E	–	–
NBD91	2006	Ndza Bouane	Bitter	N	A	A	–	NCBI:txid10817 (99.17)	MT599643		Sg9	2
NBD92	2006	Nkoula-Nombe	Bitter	N	E	–	–
NBD93	2006	Nzoghou	Bitter	N	A	–	–
NBD94	2006	Oghoa jaune	Sweet	L	A	–	–
NBD95	2006	Oghoa rouge	Sweet	L	A+E	–	–
NBD96	2006	Ossamwedembo	Bitter	M	A	–	–
NBD97	2006	Ossewa	Sweet	L	–	–	–		–
NBD98	2006	Tia	Bitter	N	–	–	–		–
NBD99	2006	Yamouge	Bitter	N	A+E	–	–
ODJ01	2004	Kayoyo	Sweet	P	–	–	–		–
ODJ02	2004	Ochemi	Bitter	A	A	A	–	NCBI:txid10817 (96.49)	MT599644		P8	2
ODJ03	2004	Djalabumi	Bitter	P	A	–	UG
ODJ04	2004	Ongania	Bitter	C	A	A	E	NCBI:txid10817 (97.11)		Identical to ODJ14	P3	3
ODJ05	2004	Bongo	Bitter	A	–	–	–		–
ODJ06	2004	Langori	Bitter	N	A	A	UG	NCBI:txid10817 (97.93)	MT599645		P7	1
ODJ07	2004	Langori	Bitter	B	A	–	–
ODJ08	2004	Oyagija	Bitter	A	A	A	–	NCBI:txid10817 (97.52)	MT599646		P7	1
ODJ09	2004	Ossoele	Bitter	D	A	A	–	NCBI:txid10817 (98.14)	MT599647		P7	1
ODJ10	2004	Opipi	Bitter	A	A	A	–	NCBI:txid10817 (97.73)	MT599648		P3	3
ODJ11	2004	Ochemi	Bitter	D	A	–	–
ODJ12	2004	Oyagija	Bitter	K	A	A	–	NCBI:txid10817 (97.52)	MT599649		P7	1
ODJ13	2004	Opipi	Bitter	E	–	–	–		–
ODJ14	2004	Ongania	Bitter	B	A	A	–	NCBI:txid10817 (97.11)	MT599650	Identical to ODJ04	P3	3
ODJ15	2004	Okarikabvula	Bitter	D	A	A	–	NCBI:txid10817 (96.90)	MT599651		P7	1
ODJ16	2004	Ongania	Bitter	S	–	–	–		–
ODJ17	2004	Ochemi	Bitter	M	A+E	–	E
ODJ18	2004	Oyagija	Bitter	W	A+E	–	E
ODJ19	2004	Ochemi	Bitter	R	A+E	–	UG	NCBI:txid10817 (97.73)	MT599652		P3	3
ODJ20	2004	Ongania	Bitter	E	–	–	–		–
ODJ21	2004	Ochemi	Bitter	D	–	–	–		–
ODJ22	2004	Kayoyo	Sweet	O	–	–	–		–
ODJ23	2004	Opipi	Bitter	S	A+E	–	–
ODJ24	2004	Opipi	Bitter	V	A+E	–	E
ODJ25	2004	Kayoyo	Sweet	F	A	A	–	NCBI:txid10817 (97.73)	MT599653		P3	3
ODJ26	2004	Ongania	Bitter	R	–	–	–		–
ODJ27	2004	Oyagija	Bitter	S	–	–	–		–
ODJ28	2004	Ongania	Bitter	K	A	A	–	NCBI:txid10817 (97.73)	MT599654		P3	3
ODJ29	2004	Kayoyo	Sweet	N	A	A	–	NCBI:txid10817 (98.55)	MT599655		P20	1
ODJ30	2004	Ochemi	Bitter	K	A+E	–	E
ODJ31	2004	Kayoyo	Sweet	K	A+E	–	E
ODJ32	2004	Oyagija	Bitter	U	A+E	–	–
ODJ33	2004	Ochemi	Bitter	X	A	A	–	NCBI:txid10817 (97.31)	MT599656		P8	2
ODJ34	2004	Opipi	Bitter	T	A+E	–	E
ODJ35	2004	Kayoyo	Sweet	V	–	–	–		–
ODJ36	2004	Ongania	Bitter	D	A+E	–	–
ODJ37	2004	Ochemi	Bitter	N	–	–	–		–
ODJ38	2004	Kayoyo	Sweet	M	A+E	–	UG	NCBI:txid10817 (97.31)	MT599657		P3	3
ODJ39	2004	Oyagija	Bitter	Y	–	–	–		–
ODJ40	2004	Ochemi	Bitter	S	A	A	–	NCBI:txid10817 (98.14)	MT599658		P8	2
ODJ41	2004	Ongania	Bitter	O	–	–	–		–
ODJ42	2004	Oyagija	Bitter	N	A	A	–	NCBI:txid10817 (97.31)	MT599659		P5	1
ODJ43	2004	Oyagija	Bitter	V	A+E	–	–
ODJ44	2004	Opipi	Bitter	Q	A+E	–	E
ODJ45	2004	Kayoyo	Sweet	T	A	A	–	NCBI:txid10817 (97.93)	MT599660		P7	1
ODJ46	2004	Kayoyo	Sweet	E	A+E	–	E
ODJ47	2004	Ochemi	Bitter	G	A+E	–	E
ODJ48	2004	Opipi	Bitter	R	A	A	–	NCBI:txid10817 (97.52)	MT599661		P7	1
ODJ49	2004	Kayoyo	Sweet	Q	–	–	–		–
ODJ50	2004	Ongania	Bitter	X	A	A	–	NCBI:txid10817 (96.90)	MT599662		P3	3
ODJ51	2004	Ochemi	Bitter	Q	A+E	–	E
ODJ52	2004	Ongania	Bitter	T	A+E	–	E
ODJ53	2004	Kayoyo	Sweet	D	–	–	–		–
ODJ54	2004	Oyagija	Bitter	D	A+E	–	E
ODJ55	2004	Oyagija	Bitter	R	A+E	–	E
ODJ56	2004	Ongania	Bitter	P	A	A	–	NCBI:txid10817 (97.93)	MT599663		P3	3
ODJ57	2004	Ochemi	Bitter	P	A+E	–	E
ODJ58	2004	Kayoyo	Sweet	R	A+E	–	E
ODJ59	2004	Oyagija	Bitter	T	A+E	–	E
ODJ60	2004	Oyagija	Bitter	E	A+E	–	E
ODJ61	2004	Ongania	Bitter	Q	A+E	–	E
ODJ62	2004	Ongania	Bitter	W	A+E	–	–
ODJ63	2004	Oyagija	Bitter	Q	A+E	–	–
ODJ64	2004	Mbutu	Sweet	T	A	–	–
ODJ65	2004	Ossoele	Bitter	Y	A+E	–	–
ODJ66	2004	Amungu	—	T	A+E	A	UG	NCBI:txid10817 (97.52)	MT599664		P3	3
ODJ67	2004	Angala	Bitter	W	A+E	–	E
ODJ68	2004	Langori	Bitter	F	A	–	–
ODJ69	2004	Oielekunda	Bitter	R	A+E	–	E
ODJ70	2004	Vaga	Bitter	T	A+E	–	E
ODJ71	2004	Barokisi	Bitter	T	A	A	–	NCBI:txid10817 (99.38)	MT599665		P25	2
ODJ72	2004	Ossabege	Bitter	T	A+E	–	E
ODJ73	2004	Ossoele	Bitter	M	A+E	–	E
ODJ74	2004	Opupu	Bitter	N	A	A	–	NCBI:txid10817 (98.55)	MT599666		P20	1
ODJ75	2004	Nioni	Bitter	T	A	A	–	NCBI:txid10817 (98.97)	MT599667		P20	1
ODJ76	2004	Langori	Bitter	M	E	–	–
ODJ77	2004	Ewo	Bitter	P	A	–	–
ODJ78	2004	Langori	Bitter	P	A+E	–	E
ODJ79	2004	NtchagiModju	Bitter	O	A	A	–	NCBI:txid10817 (99.38)	MT599668		Sg10	2
ODJ80	2004	Langori	Bitter	K	A+E	–	E
ODJ81	2004	Nguya	Bitter	U	A	A	–	NCBI:txid10817 (97.31)	MT599669		P8	2
ODJ82	2004	Farine	Sweet	ZA	A	A	–	NCBI:txid10817 (96.69)	MT599670		P3	3
ODJ83	2004	Lekuna	Bitter	T	A+E	–	E
ODJ84	2004	Okunda	Bitter	T	–	–	–		–
ODJ85	2004	Kasibi	Bitter	E	A+E	–	UG
ODJ86	2004	Ntaba	Bitter	U	A	A	–	NCBI:txid10817 (98.14)	MT599671		P2	1
ODJ87	2004	Langori	Bitter	V	A	A	–	NCBI:txid10817 (98.76)	MT599672		P2	1
ODJ88	2004	Pauline	Sweet	R	A+E	–	–
ODJ89	2004	Ossabege	Bitter	Y	A+E	–	–
ODJ90	2004	OkariAkara	Bitter	D	A	A	–	NCBI:txid10817 (97.93)	MT599673		Sg11	1
ODJ91	2004	Onjabi	Bitter	G	A+E	–	E
ODJ92	2004	Nguya	Bitter	M	A	A	–	NCBI:txid10817 (97.93)	MT599674		P3	3
ODJ93	2004	Djogo	Bitter	P	A+E	–	E
ODJ94	2004	Langori	Bitter	U	A+E	–	–
ODJ95	2004	Kayoyo	Sweet	W	A	–	–
ODJ96	2004	Djila Ossoli	Bitter	T	A+E	–	–
ODJ97	2004	Ossoele	Bitter	V	–	–	–		–
ODJ98	2004	Pauline	Bitter	U	A	A	–	NCBI:txid10817 (97.93)	MT599675		P3	3
ODJ99	2004	Kayoyo	Sweet	X	A	A	–	NCBI:txid10817 (98.55)	MT599676		P8	2
