# Supplementary material for: Kinship networks of seed exchange shape spatial patterns of plant virus diversity
Source: Nat Commun. 2021 Jul 23;12:4505. doi: 10.1038/s41467-021-24720-6 (PMC8302746; doi:10.1038/s41467-021-24720-6)
Supplement: Supplementary file 4 — Supplementary Data 3 [file 41467_2021_24720_MOESM4_ESM.xlsx]

## Sheet: Table S3
Supplementary Data 3. Typology of farmers and origin of cassava cuttings
* M, mother; HM, mother-in-law (husband's mother); MM, grandmother (mother's mother); HMM, husband's grandmother (husband's mother's mother); Z, sister; HZ, sister-in-law (husband's sister); BW, sister-in-law (brother's wife); MBW, aunt (mother's brother's wife); MZ, aunt (mother's sister); MZD, niece (mother's sister's daughter); SW, daugher-in-law (son's wife); R, other relatives; C, concubine …
							Modes of seed transmission*
							M		HM		R
Farmer	Community	Ethnic group	Gender	Descent rule	Village of birth	Status	M	MM	HM	HMM	Z	HZ	BW	MBW	MZ	MZD	SW	R	C	N	O
A	DUA	B41	F	Matrilineal	Fougamou	Married	1
B	DUA	B31	F	Matrilineal	Mimongo	Married	1
C	DUA	B301	F	Matrilineal	Fougamou	Married	1
D	DUA	B41	F	Matrilineal	Fougamou	Married	1
E	DUA	B31	F	Matrilineal	Ikobe		1
F	DUA	B31	F	Matrilineal	DUA	Married	1
G	DUA	B301	F	Matrilineal	Matadi	Married	1
H	DUA	B31	F	Matrilineal	Oyenano	Married	1
I	DUA	B31	F	Matrilineal	Fougamou													1
J	DUA	B31	F	Matrilineal	Matadi	Married	1
K	DUA	B31	F	Matrilineal	Matende		1
L	DUA	B31	F	Matrilineal	Moghoko	Married	1
M	DUA	B31	F	Matrilineal	Biogho		1
N	DUA	B31	F	Matrilineal	Sindara	Married	1
O	DUA	B31	F	Matrilineal	DUA	Married	1
A	MAN	B41	F	Matrilineal	Yombi	Married														1	1
B	MAN	B41	M	Matrilineal	Mouponou	Single	1								1
C	MAN	B41	F	Matrilineal	Doubanga		1													1	1
D	MAN	B41	F	Matrilineal	St-Pierre de Fougamou	Married	1
E	MAN	B41	F	Matrilineal	Fougamou		1
F	MAN	B41	F	Matrilineal	Bougounga		1
G	MAN	B41	F	Matrilineal	Tsangudimbu		1
H	MAN	B42	F	Matrilineal	Moabi		—	—	—	—	—	—	—	—	—	—	—	—	—	—	—
I	MAN	B41	F	Matrilineal	Guidouma																1
J	MAN	B41	F	Matrilineal	Yombi	Married	—	—	—	—	—	—	—	—	—	—	—	—	—	—	—
L	MAN	B41	F	Matrilineal	Guidouma	Married	1
R	MAN	B41	F	Matrilineal	MAN																1
S	MAN	B41	F	Matrilineal	MAN						1
T	MAN	B41	F	Matrilineal	Fougamou															1
U	MAN	B41	F	Matrilineal	Booué		—	—	—	—	—	—	—	—	—	—	—	—	—	—	—
V	MAN	B41	F	Matrilineal	Zanakeri	Married	1														1
W	MAN	B41	F	Matrilineal																	1
AB	MAN	B41	F	Matrilineal	Lambaréné																1
A	MKA	B52	F	Matrilineal	MKA	Married	1
B	MKA	B52	F	Matrilineal	Mamongo	Married	1
C	MKA	B52	F	Matrilineal	MKA		1
D	MKA	B52	F	Matrilineal	Mbigou	Married												1
E	MKA	B52	F	Matrilineal	Boundzi		1
F	MKA	Pyg	F	Mixed	Mayela	Married	1
G	MKA	B52	F	Matrilineal	MKA		1
H	MKA	B52	F	Matrilineal	Mouyaya		1
I	MKA	B52	F	Matrilineal	Ndzugu	Married	1
J	MKA	Pyg	F	Mixed	Ndubi		1
K	MKA	Pyg	F	Mixed	Moussanda	Married	1
L	MKA	Pyg	F	Mixed	MKA		1
M	MKA	Pyg	F	Mixed	Moussanda	Married	1
N	MKA	Pyg	F	Mixed	Possi	Married	1
O	MKA	B52	F	Matrilineal	Bakumba		1
P	MKA	Pyg	F	Mixed	Moussanda	Married	1
A	NBD	B11b	F	Matrilineal	Ompomwena		1														1
B	NBD	B11b	F	Matrilineal	NBD		1														1
C	NBD	B11b	F	Matrilineal	NBD		1														1
D	NBD	A75	F	Patrilineal	Nengue-Ntogolo	Married	—	—	—	—	—	—			—	—		—	—	—	—
E	NBD	B11b	M	Matrilineal	Port-Gentil		1				1
F	NBD	B11b	F	Matrilineal	NBD		1													1
H	NBD	B11b	F	Matrilineal	NBD		1
I	NBD	B11b	F	Matrilineal	Bumba	Married	1
K	NBD	B11b	F	Matrilineal	NBD		1													1
G	NBD	B11b	F	Matrilineal	NBD	Married	1	1							1
L	NBD	B11b	F	Matrilineal	NBD		1
M	NBD	B11b	F	Matrilineal	NBD		1				1									1
N	NBD	B11b	F	Matrilineal	NBD		1				1							1			1
O	NBD	B11b	F	Matrilineal	NBD		1				1							1			1
A	ODJ	B71a	F	Matrilineal	ODJ	Married	1											1		1	1
B	ODJ	B71a	F	Matrilineal	ODJ	Married	1														1
C	ODJ	B71a	F	Matrilineal	ODJ	Married	1													1
D	ODJ	B71a	F	Matrilineal	ODJ	Widow	1													1
E	ODJ	B71a	F	Matrilineal	Akabi	Married	1													1
F	ODJ	B71a	F	Matrilineal	(Congo)	Married	1													1	1
G	ODJ	B71a	F	Matrilineal	ODJ	Married	1													1	1
H	ODJ	B71a	M	Matrilineal	(Congo)	Married												1		1	1
I	ODJ	B71a	F	Matrilineal	Lekori	Married	1
J	ODJ	B71a	F	Matrilineal	ODJ	Married	1													1
K	ODJ	B71a	F	Matrilineal	ODJ	Married	1														1
L	ODJ	B71a	F	Matrilineal	Ia	Married	1
M	ODJ	B71a	F	Matrilineal	Ongali	Married	1
N	ODJ	B71a	F	Matrilineal	ODJ		1													1
O	ODJ	B71a	F	Matrilineal	Lekuma	Married	1													1
P	ODJ	B71a	F	Matrilineal	Lemvele	Married														1
Q	ODJ	B71a	F	Matrilineal	ODJ	Married	1													1
R	ODJ	B71a	F	Matrilineal	ODJ	Married	1													1	1
S	ODJ	B71a	F	Matrilineal	Untcho	Widow	1											1
T	ODJ	B71a	F	Matrilineal	ODJ		1
U	ODJ	B71a	F	Matrilineal	ODJ	Married	1														1
V	ODJ	B71a	F	Matrilineal	ODJ		1														1
W	ODJ	B71a	M	Matrilineal	Ntaba	Single	1
X	ODJ	B71a	F	Matrilineal	Ongali	Married	1
Y	ODJ	B71a	M	Matrilineal	ODJ	Married	1
Z	ODJ	B71a	M	Matrilineal	(Congo)	Married	1
AA	ODJ	B71a	F	Matrilineal	ODJ		1													1
AB	ODJ	B71a	F	Matrilineal	ODJ	Married	1											1
AC	ODJ	B71a	M	Matrilineal	ODJ	Married												1		1
AD	ODJ	B71a	F	Matrilineal	ODJ															1	1
AE	ODJ	B71a	F	Matrilineal	ODJ		1
A	CCB	Okak (A.75b)	F	Patrilineal	Nkane	Single	1
B	CCB	Okak (A.75b)	F	Patrilineal	Evamba	Single					1										1
C	CCB	Okak (A.75b)	F	Patrilineal	CCB	Single														1
D	CCB	Okak (A.75b)	F	Patrilineal	CCB	Widow			1
E	CCB	Okak (A.75b)	F	Patrilineal	CCB	Single					1
F	CCB	Okak (A.75b)	F	Patrilineal	(Equatorial Guinea)	Widow												1
G	CCB	Okak (A.75b)	F	Patrilineal	Awora	Widow	1		1									1	1	1	1
H	CCB	Okak (A.75b)	F	Patrilineal	CCB	Divorced															1
I	CCB	Okak (A.75b)	F	Patrilineal	CCB	Single	1
J	CCB	Okak (A.75b)	F	Patrilineal	Nduya	Widow			1
K	CCB	Okak (A.75b)	F	Patrilineal	Mileme	Single		1
L	CCB	Sekiani (B.21)	F	Patrilineal	Libreville	Married	1		1											1
M	CCB	Sekiani (B.21)	F	Patrilineal	(Equatorial Guinea)	Married			1		1
N	CCB	Sekiani (B.21)	F	Patrilineal	Ndiala	Married			1									1			1
O	CCB	Sekiani (B.21)	F	Patrilineal	CCB	Single					1										1
P	CCB	Okak (A.75b)	F	Patrilineal	(Equatorial Guinea)	Single	1				1							1
Q	CCB	Okak (A.75b)	F	Patrilineal	CCB	Widow			1
R	CCB	Okak (A.75b)	F	Patrilineal	CCB	Married			1
S	CCB	Okak (A.75b)	F	Patrilineal	CCB	Married	1
T	CCB	Ntumu (A.75a)	F	Patrilineal	(Equatorial Guinea)	Married														1
U	CCB	Okak (A.75b)	F	Patrilineal	CCB	Married														1
V	CCB	Okak (A.75b)	F	Patrilineal	Abon	Married			1
W	CCB	Okak (A.75b)	F	Patrilineal	Nfulayong	Married			1
X	CCB	Okak (A.75b)	F	Patrilineal	Ngumba	Married			1
Y	CCB	Okak (A.75b)	F	Patrilineal	Abon	Single														1
Z	CCB	Mvae (A.75f)	F	Patrilineal	Makokou	Married														1
AA	CCB	Okak (A.75b)	F	Patrilineal	Essia	Married			1			1
A	IMB	A85b	F	Patrilineal	IMB	Single		1
B	IMB	Pyg	F	Patrilineal	IMB			1
C	IMB	Pyg	F	Patrilineal	Zula	Married		1
D	IMB	Pyg	F	Patrilineal	IMB															1
E	IMB	Pyg	F	Patrilineal	Ibea			1
F	IMB	A85b	F	Patrilineal	IMB			1
G	IMB	A85b	F	Patrilineal	IMB	Married	1														1
H	IMB	Pyg	F	Patrilineal	Zula	Married									1					1
I	IMB	B22b	M	Patrilineal	IMB			1
J	IMB	Pyg	F	Patrilineal	Itangae	Married		1
K	IMB	Pyg	F	Patrilineal	IMB	Married		1
L	IMB	Pyg	F	Patrilineal	Zula	Married									1					1
M	IMB	B22b	F	Patrilineal	IMB										1					1
N	IMB	Pyg	F	Patrilineal	Mawa	Married	1
O	IMB	Pyg	F	Patrilineal	IMB	Married			1
P	IMB	Pyg	F	Patrilineal		Married			1
Q	IMB	A85b	F	Patrilineal	IMB		1
R	IMB	Pyg	F	Patrilineal	IMB	Married														1
S	IMB	Pyg	F	Patrilineal	IMB		1													1
T	IMB	Pyg	F	Patrilineal	IMB	Married	1													1
U	IMB	A85b	F	Patrilineal	IMB			1
A	MBGa	A75a	F	Patrilineal	(Cameroon)	Married			1
B	MBGa	A75a	F	Patrilineal	Essandon	Married			1
C	MBGa	A75a	F	Patrilineal	MBG	Widow	1
D	MBGa	A75a	F	Patrilineal	Ovang	Married			1
E	MBGa	A75a	F	Patrilineal	MBG	Married	1
F	MBGa	A75a	F	Patrilineal	(Equatorial Guinea)	Married			1
G	MBGa	A75a	F	Patrilineal	(Cameroon)	Married			1
H	MBGa	A75a	F	Patrilineal	(Cameroon)	Married			1
I	MBGa	A75a	F	Patrilineal	MBG	Widow	1
J	MBGa	A75a	F	Patrilineal	Fen	Married			1
K	MBGa	A75a	F	Patrilineal	(Equatorial Guinea)	Married			1
L	MBGa	A75a	F	Patrilineal	(Cameroon)	Married			1
M	MBGa	A75a	F	Patrilineal	(Cameroon)	Married			1
N	MBGa	A75a	F	Patrilineal	MBG	Single	1
O	MBGa	A75a	F	Patrilineal	(Cameroon)	Married			1
P	MBGa	A75a	F	Patrilineal	(Equatorial Guinea)	Married			1
R	MBGa	A75a	F	Patrilineal	MBG	Widow		1
S	MBGa	A75a	F	Patrilineal	MBG	Married	1
T	MBGa	A75a	F	Patrilineal	(Cameroon)	Married			1
U	MBGa	A75a	M	Patrilineal	MBG	Married			1
Q	MBGa	A75a	F	Patrilineal	Adzap-Essatop	Married			1
V	MBGa	A75a	F	Patrilineal	Fen	Married			1
W	MBGa	A75a	F	Patrilineal	(Cameroon)	Married			1
X	MBGa	A75a	F	Patrilineal	Bikougou	Married			1
Y	MBGa	A75a	F	Patrilineal	Agnizok	Married			1
Z	MBGa	A75a	F	Patrilineal	Nkolmengoua	Married			1
AA	MBGa	A75a	F	Patrilineal	Ozakong	Married			1
AB	MBGa	A75a	F	Patrilineal	MIS	Married			1
A	MBGb	Ntumu (A.75a)	F	Patrilineal	(Cameroon)	Married			1									1
B	MBGb	Ntumu (A.75a)	F	Patrilineal	(Cameroon)	Married			1												1
C	MBGb	Ntumu (A.75a)	F	Patrilineal	(Equatorial Guinea)	Married			1												1
D	MBGb	Ntumu (A.75a)	F	Patrilineal	Bitam	Married	1						1
E	MBGb	Ntumu (A.75a)	F	Patrilineal	MBG	Single							1
F	MBGb	Ntumu (A.75a)	M	Patrilineal	MBG	Single	1
G	MBGb	Ntumu (A.75a)	F	Patrilineal	Ndjole	Married														1
H	MBGb	Ntumu (A.75a)	M	Patrilineal	MBG	Married	1
I	MBGb	Ntumu (A.75a)	F	Patrilineal	Agnizok	Married			1
J	MBGb	Ntumu (A.75a)	F	Patrilineal	MBG	Single												1 (FBW)		1
K	MBGb	Ntumu (A.75a)	F	Patrilineal	MBG	Married							1
L	MBGb	Ntumu (A.75a)	F	Patrilineal	(Cameroon)	Married			1
M	MBGb	Ntumu (A.75a)	F	Patrilineal	MBG	Married	1
N	MBGb	Ntumu (A.75a)	F	Patrilineal	Ovang	Married			1
O	MBGb	Ntumu (A.75a)	F	Patrilineal	MBG	Single	1
P	MBGb	Ntumu (A.75a)	F	Patrilineal	(Cameroon)	Married			1				1							1
Q	MBGb	Ntumu (A.75a)	F	Patrilineal	(Cameroon)	Married			1												1
R	MBGb	Ntumu (A.75a)	F	Patrilineal	(Cameroon)	Married			1									1 (HBW)
S	MBGb	Ntumu (A.75a)	F	Patrilineal	Nkolmengoua	Married			1
T	MBGb	Ntumu (A.75a)	F	Patrilineal	(Equatorial Guinea)	Married			1				1
A	MIS	Ntumu (A.75a)	F	Patrilineal	Meyo-Kye	Married			1
B	MIS	Ntumu (A.75a)	F	Patrilineal	(Cameroon)	Married			1		1							1
C	MIS	Ntumu (A.75a)	F	Patrilineal	(Cameroon)	Married			1
D	MIS	Ntumu (A.75a)	F	Patrilineal	(Cameroon)	Married			1
E	MIS	Ntumu (A.75a)	F	Patrilineal	(Cameroon)	Married														1
F	MIS	Ntumu (A.75a)	F	Patrilineal	Melen 3	Married			1
G	MIS	Ntumu (A.75a)	F	Patrilineal	MIS	Married	1
H	MIS	Ntumu (A.75a)	F	Patrilineal	MIS	Married			1											1
I	MIS	Ntumu (A.75a)	F	Patrilineal	(Cameroon)	Married
J	MIS	Ntumu (A.75a)	F	Patrilineal	Bitam	Married			1
K	MIS	Ntumu (A.75a)	F	Patrilineal	Essatop	Widow												1
L	MIS	Ntumu (A.75a)	F	Patrilineal	Medoumou	Married														1
M	MIS	Ntumu (A.75a)	F	Patrilineal	(Cameroon)	Married														1
N	MIS	Ntumu (A.75a)	F	Patrilineal	(Cameroon)	Married			1
O	MIS	Ntumu (A.75a)	F	Patrilineal	(Cameroon)	Married			1
A	MOP	B73a	F	Matrilineal	MOP		—	—	—	—	—	—			—	—		—	—	—	—
B	MOP	B602	F	Patrilineal	MOP	Married			1
C	MOP	B602	F	Patrilineal	Doumai	Married					1
D	MOP	B602	F	Patrilineal	MOP	Married									1
E	MOP	B73a	F	Matrilineal	(Congo)	Married	—	—	—	—	—	—			—	—		—	—	—	—
F	MOP	B28	F	Patrilineal	Sibi																1
G	MOP	B602	F	Patrilineal	Franceville		1													1
H	MOP	B602	F	Patrilineal	Punga							1
I	MOP	B71a	F	Matrilineal	Otou	Married															1
J	MOP	B602	F	Patrilineal	Franceville	Married			1											1
K	MOP	B78	F	Patrilineal	(Congo)	Married			1			1							1
L	MOP	B602	F	Patrilineal	MOP	Single	1
M	MOP	B23	F	Patrilineal	MOP	Married			1
N	MOP	B602	F	Patrilineal	MOP		1														1
O	MOP	B25	F	Matrilineal	Ganda		1
P	MOP	B62	F	Matrilineal	MOP			1
Q	MOP	B602	F	Patrilineal	MOP		1
R	MOP	B78	F	Patrilineal	MOP	Married			1										1	1
S	MOP	B602	F	Patrilineal	Mango	Married			1											1
T	MOP	B28	F	Patrilineal	(Congo)	Married				1										1
U	MOP	B78	F	Patrilineal	(Congo)						1
A	MVL	Mvae (A.75f)	F	Patrilineal	MVL	Widow	1						1					1
B	MVL	Mvae (A.75f)	F	Patrilineal	(Cameroon)	Married			1											1
C	MVL	Mvae (A.75f)	F	Patrilineal	MVL	Widow														1
D	MVL	Mvae (A.75f)	F	Patrilineal	Gabonville	Married														1
E	MVL	Mvae (A.75f)	F	Patrilineal	MVL	Divorced														1
F	MVL	Bulu (A.74)	F	Patrilineal	(Cameroon)	Married			1								1
G	MVL	Mvae (A.75f)	F	Patrilineal	MVL	Widow			1
H	MVL	Mvae (A.75f)	F	Patrilineal	MVL	Widow			1
I	MVL	Mvae (A.75f)	F	Patrilineal	MVL	Married	1
J	MVL	Mvae (A.75f)	F	Patrilineal	(Cameroon)	Married			1												1
K	MVL	Mvae (A.75f)	F	Patrilineal	(Cameroon)	Married			1
L	MVL	Mvae (A.75f)	F	Patrilineal	MVL	Married	1													1
M	MVL	Mvae (A.75f)	F	Patrilineal	MVL	Concubinage	1
N	MVL	Mvae (A.75f)	F	Patrilineal	MVL	Widow														1
O	MVL	Mvae (A.75f)	F	Patrilineal	MVL	Married	1
P	MVL	Mvae (A.75f)	F	Patrilineal		Married			1
Q	MVL	Bulu (A.74)	F	Patrilineal	(Cameroon)	Married			1												1
R	MVL	Mvae (A.75f)	F	Patrilineal	(Cameroon)	Married			1
S	MVL	Mvae (A.75f)	F	Patrilineal	MVL	Single	1
T	MVL	Mvae (A.75f)	F	Patrilineal	MVL	Married						1
