# Supplementary material for: Kinship networks of seed exchange shape spatial patterns of plant virus diversity
Source: Nat Commun. 2021 Jul 23;12:4505. doi: 10.1038/s41467-021-24720-6 (PMC8302746; doi:10.1038/s41467-021-24720-6)
Supplement: Supplementary file 5 — Supplementary Data 4 [file 41467_2021_24720_MOESM5_ESM.xlsx]

## Sheet: Sheet1
Supplementary Data 4. Protocol for diagnostic PCR assays, with the names and sequences of primers used
PCRs were performed in 10μl final volume. Each well contained 1 μL (~100ng) of DNA template, 5 µL of 2× MyTaq Red Mix PCR Buffer (Bioline, USA), 3 µL ddH2O and 0.4 µM each of forward and reverse primers (Sigma-Aldrich, Germany).
Each PCR included negative and positive controls.
Primer names	Sequence (5'-3')	Characteristics	Expected amplicon size (bp)	PCR conditions
Multiplex1
CMBRep/F	CRTCAATGACGTTGTACCA	Forward (common)		Initial denaturation of 5 min at 94°C followed by 35 cycles at 94°C for 1 min, 52°C for 1 min, 72°C for 1 min, and a final cycle at 72°C for 5 min
ACMVRep/R	CAGCGGMAGTAAGTCMGA	Reverse (ACMV specific)	368
EACMVRep/R	GGTTTGCAGAGAACTACATC	Reverse (EACMV/EACMCV specific)	650
ACMV simplex2
VD1863-A-CMG	TCRTCAATGACGTTGTACCA	Forward		Initial denaturation of 5 min at 94°C followed by 30 cycles at 95°C for 1 min, 55°C for 1 min, 72°C for 1 min, and a final cycle at 72°C for 5 min
C12D2391-A-CMG	TTTCCAYCCVAACATTCARGG	Reverse	528
EACMV-UG specific3
UV-AL1/F1	TGTCTTCTGGGACTTGTGTG	Forward		Initial denaturation of 5 min at 94°C followed by 35 cycles at 94°C for 1 min, 52°C for 1 min, 72°C for 90 seconds, and a final cycle at 72°C for 5 min
ACMV-CP/R3	TGCCTCCTGATGATTATATGTC	Reverse	1630
1. Alabi, O.J., Kumar, P.L. & Naidu, R.A. Multiplex PCR method for the detection of African cassava mosaic virus and East African cassava mosaic Cameroon virus in cassava. J. Virol. Methods 154, 111–120 (2008).
2. Zinga, I. et al. Epidemiological assessment of cassava mosaic disease in Central African Republic reveals the importance of mixed viral infection and poor health of plant cuttings. Crop Prot. 44, 6–12 (2013).
3. Zhou, X. et al. Evidence that DNA A of a geminivirus associated with severe cassava mosaic disease in Uganda has arisen by interspecific recombination. J. Gen. Virol. 78, 2101–2111 (1997).
