# Supplementary material for: Kinship networks of seed exchange shape spatial patterns of plant virus diversity
Source: Nat Commun. 2021 Jul 23;12:4505. doi: 10.1038/s41467-021-24720-6 (PMC8302746; doi:10.1038/s41467-021-24720-6)
Supplement: Supplementary file 9 — Source data [file 41467_2021_24720_MOESM9_ESM.xlsx]

## Sheet: Data for Fig. 1 and Table 1
Data associated with Figure 1 and Table 1. Origin of cassava cuttings
* M, mother; HM, mother-in-law (husband's mother); MM, grandmother (mother's mother); HMM, husband's grandmother (husband's mother's mother); Z, sister; HZ, sister-in-law (husband's sister); BW, sister-in-law (brother's wife); MBW, aunt (mother's brother's wife); MZ, aunt (mother's sister); MZD, niece (mother's sister's daughter); SW, daugher-in-law (son's wife); R, other relatives; C, concubine …
A typology of farmers is provided in Supplementary Table S3.
	Modes of seed transmission*
	M		HM		R												Number of farmers interviewed
	M	MM	HM	HMM	Z	HZ	BW	MBW	MZ	MZD	SW	R	C	N	O
DUA	14	0	0	0	0	0	0	0	0	0	0	1	0	0	0		15
MAN	8	0	0	0	1	0	0	0	1	0	0	0	0	3	7		18
MKA	15	0	0	0	0	0	0	0	0	0	0	1	0	0	0		16
NBD	13	1	0	0	4	0	0	0	1	0	0	2	0	3	5		14
ODJ	27	0	0	0	0	0	0	0	0	0	0	5	0	16	10		31
CCB	6	1	12	0	5	1	0	0	0	0	0	4	1	7	5		27
IMB	5	9	2	0	0	0	0	0	3	0	0	0	0	7	1		21
MBGa	5	1	22	0	0	0	0	0	0	0	0	0	0	0	0		28
MBGb	5	0	11	0	0	0	5	0	0	0	0	1	0	3	3		20
MIS	1	0	9	0	1	0	0	0	0	0	0	2	0	4	0		15
MOP	5	1	6	1	2	2	0	0	1	0	0	0	2	5	3		21
MVL	6	0	9	0	0	1	1	0	0	0	1	1	0	6	2		20

## Sheet: Data for Fig. 2
Data associated with Figure 2. Genetic data for cassava host plants
					Genotype (SSR)
Community	Variety	Farmer	Lat	Lon	GA21		GA57		GA126		GA12		SSR55		SSR68		BAPS cluster
DUA	Bate Bacongo	E1	10.621	-1.17065	112	118	162	181	216	222	137	137	129	133	262	288	2
DUA	Bate Bacongo	F3	10.621	-1.17065	112	112	181	181	185	216	137	148	133	143	264	288	2
DUA	Bate Bacongo	F5	10.621	-1.17065	112	112	181	181	185	222	137	148	133	143	264	288	4
DUA	Bate Bacongo	J5	10.621	-1.17065	112	112	181	181	185	222	137	148	129	133	260	262	2
DUA	Dikilikoko Di Chinois	A4	10.621	-1.17065	112	112	162	181	185	216	137	137	141	143	250	288	2
DUA	Dikilikoko Di Chinois	A5	10.621	-1.17065	112	112	181	181	185	185	146	148	133	141	250	262	2
DUA	Dikilikoko Di Jaune	A1	10.621	-1.17065	110	112	181	181	187	216	137	137	133	141	260	288	2
DUA	Dikilikoko Di Jaune	C4	10.621	-1.17065	110	110	181	181	185	187	137	146	135	141	262	288	2
DUA	Etadi	G4	10.621	-1.17065	110	110	162	181	185	187	137	146	141	143	264	288	2
DUA	Etadi	L5	10.621	-1.17065	110	110	162	162	185	222	137	146	141	141	288	288	2
DUA	Etadi	M4	10.621	-1.17065	110	112	162	181	187	216	137	137	133	141	250	288	2
DUA	Etadi	M5	10.621	-1.17065	110	112	162	181	187	216	137	137	133	141	288	288	2
DUA	Jaune Chinois	F5	10.621	-1.17065	110	110	181	181	185	185	146	148	133	141	250	262	2
DUA	Jaune Chinois	L5	10.621	-1.17065	112	112	181	181	185	185	137	137	133	133	250	260	2
DUA	Kuata	J4	10.621	-1.17065	110	110	162	162	187	222	137	137	129	141	288	288	1
DUA	Kuata	J5	10.621	-1.17065	110	110	162	162	187	222	137	137	133	143	288	288	4
DUA	Kuata	L1	10.621	-1.17065	110	110	181	181	187	222	137	137	129	141	288	288	1
DUA	Kuata	L5	10.621	-1.17065	110	110	181	181	187	222	137	137	133	143	288	288	4
DUA	Maboundi	K5	10.621	-1.17065	112	112	162	181	222	222	137	137	129	133	264	288	2
DUA	Maboundi	L5	10.621	-1.17065	110	110	181	181	187	187	137	137	133	141	250	288	2
DUA	Maboundinieghe	K5	10.621	-1.17065	110	112	181	181	191	216	137	146	133	141	250	256	2
DUA	Maboundinieghe	L1	10.621	-1.17065	110	110	162	181	187	191	137	146	133	141	288	288	2
DUA	Maboundinieghe	N5	10.621	-1.17065	110	110	162	181	191	216	137	146	141	143	250	250	2
DUA	Maboundinieghe	O4	10.621	-1.17065	110	110	162	181	216	216	137	146	143	143	250	250	2
DUA	Maboundinieghe	O5	10.621	-1.17065	112	112	162	181	222	222	137	146	143	143	250	250	4
DUA	Mana	D4	10.621	-1.17065	-9	-9	-9	-9	-9	-9	137	146	141	143	264	288	2
DUA	Mana	E5	10.621	-1.17065	110	118	181	181	187	216	137	146	141	143	264	288	2
DUA	Mana	F1	10.621	-1.17065	110	110	162	181	185	187	137	148	129	141	250	268	2
DUA	Motombi	B2	10.621	-1.17065	110	112	181	181	191	216	137	137	133	141	250	256	2
DUA	Motombi	D2	10.621	-1.17065	110	110	181	181	185	216	137	148	141	143	256	256	2
DUA	Motombi	J5	10.621	-1.17065	110	112	162	181	191	216	137	146	133	133	260	288	2
DUA	Motombi	L5	10.621	-1.17065	110	112	181	181	191	191	137	137	133	133	250	256	2
DUA	Motombi (B)	F5	10.621	-1.17065	110	112	162	181	187	193	137	137	141	141	260	288	2
DUA	Motombi (B)	O4	10.621	-1.17065	110	110	181	181	185	216	137	148	141	143	256	288	2
DUA	Motombi (W)	O1	10.621	-1.17065	110	110	162	181	187	193	137	146	133	141	250	250	2
DUA	Motombi (W)	O5	10.621	-1.17065	110	110	162	181	185	187	146	146	143	143	264	288	2
DUA	Mounzoumba	O5	10.621	-1.17065	110	118	181	181	187	216	137	148	129	141	250	268	2
DUA	Mutombi	A1	10.621	-1.17065	110	112	181	181	191	216	137	137	141	141	260	288	2
DUA	Mutombi	A2	10.621	-1.17065	110	112	162	181	187	193	137	146	133	141	250	256	2
DUA	Mutombi	A5	10.621	-1.17065	110	112	162	181	187	193	137	146	141	141	260	288	2
DUA	Ndungu	A5	10.621	-1.17065	110	118	162	181	216	222	137	137	129	133	260	268	2
DUA	Ngoneyem	B5	10.621	-1.17065	110	112	181	185	187	191	-9	146	133	133	250	288	4
DUA	Ngoneyem	C2	10.621	-1.17065	110	112	181	185	187	191	-9	-9	133	133	288	288	4
DUA	Ngoneyem	C4	10.621	-1.17065	110	112	181	185	187	191	137	146	133	133	288	288	4
DUA	Ngoneyem	I3	10.621	-1.17065	110	112	181	185	187	191	137	146	133	133	250	250	4
DUA	Ngoneyem	I5	10.621	-1.17065	110	112	181	185	187	191	137	146	133	133	250	288	4
DUA	Ngoya	C1	10.621	-1.17065	110	112	181	181	191	216	137	146	133	133	250	260	2
DUA	Ngoya	C2	10.621	-1.17065	110	110	181	181	185	216	137	146	133	141	250	256	2
DUA	Ngoya	C3	10.621	-1.17065	110	112	162	181	185	216	137	148	133	141	264	288	2
DUA	Ngoya	C4	10.621	-1.17065	110	110	162	181	185	216	137	146	133	141	250	264	2
DUA	Ngoya	C5	10.621	-1.17065	110	110	181	181	185	216	137	148	133	141	264	288	2
DUA	Otchaka	G5	10.621	-1.17065	110	110	162	181	185	222	137	148	133	133	250	264	2
DUA	Pauline	A4	10.621	-1.17065	112	112	181	181	187	191	137	146	133	141	250	288	2
DUA	Simbu	D5	10.621	-1.17065	110	112	181	181	191	216	137	137	133	141	250	264	2
DUA	Simbu	G5	10.621	-1.17065	110	112	181	181	187	191	137	146	133	133	250	264	2
IMB	Akumikara	F1	14.057	1.08861	112	112	162	181	185	222	137	137	127	133	264	288	4
IMB	Akumikara	H1	14.057	1.08861	110	112	162	181	185	222	137	137	127	133	264	288	4
IMB	Akunuku	C1	14.057	1.08861	112	112	181	181	191	216	137	137	129	141	260	262	2
IMB	Akunuku	J1	14.057	1.08861	112	112	181	181	187	187	146	148	141	141	264	288	3
IMB	Akunuku	M1	14.057	1.08861	110	112	181	181	185	216	137	146	129	141	250	260	2
IMB	Akunuku	P1	14.057	1.08861	110	110	162	162	-9	-9	137	148	127	133	250	260	4
IMB	Ãndamebeka	B1	14.057	1.08861	110	112	162	181	191	222	137	148	133	133	260	288	4
IMB	Ãndamebeka	C2	14.057	1.08861	110	112	181	185	187	191	137	148	133	133	260	288	4
IMB	Ãndamebeka	H1	14.057	1.08861	110	112	162	181	185	187	137	148	133	141	264	288	3
IMB	Ãndamebeka	M1	14.057	1.08861	110	112	181	181	185	222	148	148	129	141	260	262	2
IMB	Bana	B1	14.057	1.08861	112	112	162	181	191	216	137	148	133	141	288	288	3
IMB	Bana	C1	14.057	1.08861	112	112	162	181	191	216	137	148	133	141	260	288	3
IMB	Bana	M1	14.057	1.08861	112	112	162	181	191	216	-9	-9	133	141	260	288	3
IMB	Dinbata	B1	14.057	1.08861	110	112	162	181	185	187	-9	-9	133	141	264	288	3
IMB	Gondoyem	B1	14.057	1.08861	110	112	181	185	187	191	137	146	133	133	250	288	4
IMB	Kãngole	B1	14.057	1.08861	110	112	181	181	191	191	137	148	127	133	250	288	4
IMB	Kãngole	M1	14.057	1.08861	112	112	181	181	185	222	137	146	133	133	264	288	4
IMB	Mbuasia	B1	14.057	1.08861	112	112	162	181	191	222	137	146	133	143	260	288	4
IMB	Mbuasia	C1	14.057	1.08861	110	112	162	162	185	187	137	148	133	141	250	264	2
IMB	Sanza Motuba	M1	14.057	1.08861	110	112	162	181	185	222	146	148	129	143	260	262	2
IMB	Sanza Motuba	N1	14.057	1.08861	110	110	162	181	187	191	137	148	127	133	250	250	4
MAN	Bata	A1	10.6224	-1.35257	112	112	162	181	187	191	137	146	127	133	250	250	4
MAN	Bata	A2	10.6224	-1.35257	110	112	181	181	191	216	137	146	133	141	250	262	2
MAN	Bata	F1	10.6224	-1.35257	112	118	162	181	216	222	135	137	129	133	262	288	2
MAN	Bata	G1	10.6224	-1.35257	112	118	162	181	216	222	137	146	129	133	262	288	2
MAN	Bata	K1	10.6224	-1.35257	112	112	181	181	185	216	137	148	133	143	264	288	2
MAN	Bata	L1	10.6224	-1.35257	112	118	162	181	216	222	137	137	129	133	262	288	2
MAN	Bata	L3	10.6224	-1.35257	112	118	162	181	216	222	137	137	129	133	264	288	2
MAN	Brazzaville	A1	10.6224	-1.35257	110	110	162	181	185	222	137	146	135	141	250	262	2
MAN	Brazzaville	A3	10.6224	-1.35257	110	110	162	181	185	222	137	146	135	141	250	264	2
MAN	Brazzaville	C5	10.6224	-1.35257	110	112	181	181	191	216	137	146	133	133	250	262	2
MAN	Brazzaville	I1	10.6224	-1.35257	110	110	162	181	185	187	135	137	129	141	262	288	2
MAN	Brazzaville	I2	10.6224	-1.35257	112	112	181	181	187	222	137	137	129	133	288	288	1
MAN	Brazzaville	N1	10.6224	-1.35257	110	110	181	181	185	187	137	146	135	141	262	288	2
MAN	Brazzaville	N2	10.6224	-1.35257	110	110	181	181	185	187	137	146	135	141	264	288	2
MAN	Ditadi	C1	10.6224	-1.35257	110	112	162	181	187	216	135	137	133	141	250	288	2
MAN	Ditadi	C2	10.6224	-1.35257	110	112	162	181	187	216	137	137	133	141	250	288	2
MAN	Ditadi	C3	10.6224	-1.35257	110	112	162	181	187	216	137	137	133	141	250	250	2
MAN	Ditadi	D1	10.6224	-1.35257	110	112	162	162	187	216	135	137	133	141	250	288	2
MAN	Ghibadungu	C5	10.6224	-1.35257	110	110	162	181	185	222	137	148	133	133	250	264	4
MAN	Ghibadungu	I1	10.6224	-1.35257	110	110	162	181	185	222	137	148	133	133	264	264	2
MAN	Kuata Igulu	C1	10.6224	-1.35257	110	112	181	181	185	187	137	137	133	133	250	264	2
MAN	Kuata Igulu	L1	10.6224	-1.35257	110	110	162	162	187	222	137	137	129	141	288	288	1
MAN	Kuata Mayumba	A1	10.6224	-1.35257	110	118	181	181	187	216	137	148	129	141	250	268	2
MAN	Mutangani	D1	10.6224	-1.35257	110	110	181	181	185	185	146	148	133	141	250	262	2
MAN	Mutombi	D1	10.6224	-1.35257	110	112	181	181	191	191	137	146	133	141	250	256	2
MAN	Mutombi	M1	10.6224	-1.35257	112	112	181	181	187	191	137	146	133	141	250	262	2
MAN	Mutombi (R)	C1	10.6224	-1.35257	110	118	181	181	185	216	137	146	133	141	268	288	2
MAN	Mutombi (R)	C2	10.6224	-1.35257	110	118	181	181	185	216	137	146	133	141	268	288	2
MAN	Mutombi (R)	C3	10.6224	-1.35257	110	118	181	181	185	216	137	146	133	141	268	268	2
MAN	Mutombi (W)	C2	10.6224	-1.35257	112	112	181	181	191	216	137	146	133	141	264	288	2
MAN	Mutombi (W)	C5	10.6224	-1.35257	110	112	181	181	191	216	137	146	133	141	250	256	2
MAN	Ndong	I4	10.6224	-1.35257	110	112	181	185	185	216	137	148	133	141	250	268	2
MAN	Ndong	I5	10.6224	-1.35257	110	118	181	181	187	187	137	148	129	141	250	268	2
MAN	Ndungu	D1	10.6224	-1.35257	110	110	181	181	185	216	137	148	133	141	264	288	2
MAN	Ndungu	G1	10.6224	-1.35257	110	110	181	181	187	193	137	146	133	141	264	288	2
MAN	Ndungu	G2	10.6224	-1.35257	110	112	181	181	185	187	137	146	133	141	264	288	2
MAN	Ndungu	H1	10.6224	-1.35257	110	112	181	181	187	216	135	137	129	141	268	288	2
MAN	Ndungu	H2	10.6224	-1.35257	110	110	181	181	187	193	137	146	133	141	262	288	2
MAN	Ndungu	I1	10.6224	-1.35257	110	112	181	181	193	216	137	146	133	141	250	264	2
MAN	Ndungu	L2	10.6224	-1.35257	110	110	181	181	185	216	137	148	133	141	262	288	2
MAN	Ndzao Re Bimbia	L1	10.6224	-1.35257	110	110	162	181	187	216	137	146	129	133	288	288	2
MAN	Simbu	G2	10.6224	-1.35257	110	112	162	181	187	216	137	146	129	141	260	262	2
MAN	Simbu	G3	10.6224	-1.35257	110	112	181	185	185	216	-9	-9	133	141	-9	-9	2
MAN	Simbu	I1	10.6224	-1.35257	110	110	162	181	193	216	137	146	141	143	250	250	2
MAN	Simbu	I2	10.6224	-1.35257	110	110	162	181	191	216	137	146	141	141	250	250	2
MAN	Simbu	K1	10.6224	-1.35257	110	112	181	181	193	216	135	137	133	141	250	264	2
MAN	Simbu	K2	10.6224	-1.35257	110	112	181	181	187	193	137	137	141	141	260	288	2
MAN	Simbu	K3	10.6224	-1.35257	110	112	181	181	191	216	137	137	133	141	250	262	2
MAN	Simbu	L1	10.6224	-1.35257	110	112	162	181	193	216	137	146	133	141	250	264	2
MAN	Simbu	L2	10.6224	-1.35257	110	112	162	181	187	216	-9	-9	-9	-9	-9	-9	2
MAN	Timba Jaune	G1	10.6224	-1.35257	110	110	181	181	185	185	146	148	133	141	260	260	2
MAN	Timba Jaune	G2	10.6224	-1.35257	110	110	181	181	185	185	137	146	133	141	260	260	2
MAN	Timba Jaune	G3	10.6224	-1.35257	112	118	162	181	216	222	137	137	129	133	260	288	2
MAN	Timba Jaune	G5	10.6224	-1.35257	110	112	162	181	187	216	137	137	133	141	288	288	2
MBG	Adzoro	A11	11.4991	2.13831	112	112	162	181	191	222	137	146	127	133	264	288	4
MBG	Adzoro	B21	11.4991	2.13831	110	112	181	185	187	191	137	146	133	133	250	288	4
MBG	Adzoro	C21	11.4991	2.13831	110	112	162	162	222	222	137	148	133	133	288	288	4
MBG	Adzoro	C22	11.4991	2.13831	110	112	162	162	222	222	137	146	127	133	264	288	4
MBG	Adzoro	C32	11.4991	2.13831	112	112	162	181	191	222	148	148	133	133	264	288	4
MBG	Adzoro	C33	11.4991	2.13831	110	112	162	181	191	222	137	148	133	133	250	288	4
MBG	Adzoro	D21	11.4991	2.13831	110	112	181	185	187	191	137	146	141	141	250	264	4
MBG	Adzoro	F12	11.4991	2.13831	110	110	162	181	191	222	-9	-9	-9	-9	-9	-9	4
MBG	Adzoro	F14	11.4991	2.13831	110	112	181	185	193	222	137	148	133	133	250	250	4
MBG	Adzoro	G13	11.4991	2.13831	110	112	181	185	185	222	137	146	133	133	264	288	4
MBG	Adzoro	G15	11.4991	2.13831	110	112	181	185	185	222	137	146	127	133	264	288	4
MBG	Adzoro	H13	11.4991	2.13831	112	112	162	181	191	222	137	146	141	141	250	264	4
MBG	Adzoro	H21	11.4991	2.13831	110	110	162	181	191	216	137	146	127	133	264	288	3
MBG	Adzoro	H22	11.4991	2.13831	112	112	162	181	191	222	-9	-9	-9	-9	-9	-9	4
MBG	Adzoro	L12	11.4991	2.13831	110	110	-9	-9	191	222	137	148	133	133	250	288	4
MBG	Adzoro	M22	11.4991	2.13831	110	110	162	181	191	222	137	146	127	133	264	288	4
MBG	Adzoro	M23	11.4991	2.13831	112	112	162	181	191	222	137	146	133	143	260	-9	4
MBG	Adzoro	N12	11.4991	2.13831	110	110	162	181	191	222	137	148	133	133	250	250	4
MBG	Adzoro	N15	11.4991	2.13831	112	112	162	181	191	222	137	148	133	133	250	288	4
MBG	Adzoro	R11	11.4991	2.13831	110	112	181	185	187	191	137	148	133	133	250	288	4
MBG	Adzoro	R14	11.4991	2.13831	110	110	162	181	191	222	137	146	133	133	250	288	4
MBG	Adzoro	U23	11.4991	2.13831	110	110	162	181	191	216	-9	-9	-9	-9	-9	-9	3
MBG	Adzoro	X33	11.4991	2.13831	110	112	162	162	185	191	137	137	133	141	250	288	4
MBG	Adzoro	Z11	11.4991	2.13831	112	112	162	181	191	222	137	146	127	133	264	264	4
MBG	Adzoro	Z13	11.4991	2.13831	112	112	162	181	185	222	148	148	133	133	264	288	4
MBG	Adzoro	Z21	11.4991	2.13831	112	112	162	181	222	222	146	148	133	133	288	288	4
MBG	Adzoro	Z22	11.4991	2.13831	112	112	162	181	191	222	137	146	127	133	264	-9	4
MBG	Akwama-Mbong	B23	11.4991	2.13831	110	110	162	181	191	216	137	146	141	141	250	264	2
MBG	Akwama-Mbong	C21	11.4991	2.13831	110	112	162	185	187	222	137	137	133	133	250	264	4
MBG	Akwama-Mbong	C22	11.4991	2.13831	110	112	162	185	187	222	137	137	133	141	250	288	4
MBG	Akwama-Mbong	C31	11.4991	2.13831	110	112	181	185	187	191	137	146	133	141	262	288	4
MBG	Akwama-Mbong	I25	11.4991	2.13831	112	112	162	181	185	222	137	148	133	133	264	288	4
MBG	Akwama-Mbong	J13	11.4991	2.13831	110	112	181	185	187	191	137	146	133	133	250	NA	4
MBG	Akwama-Mbong	K25	11.4991	2.13831	112	112	162	181	193	222	137	137	133	143	260	288	4
MBG	Akwama-Mbong	L12	11.4991	2.13831	110	112	181	185	187	191	137	146	133	133	-9	-9	4
MBG	Akwama-Mbong	L13	11.4991	2.13831	110	112	181	185	187	191	137	146	133	133	-9	-9	4
MBG	Akwama-Mbong	L14	11.4991	2.13831	110	112	181	185	187	191	-9	-9	-9	-9	-9	-9	4
MBG	Akwama-Mbong	N11	11.4991	2.13831	112	112	181	185	191	222	137	137	133	143	262	288	4
MBG	Akwama-Mbong	R12	11.4991	2.13831	110	112	181	181	185	222	148	148	133	133	264	288	4
MBG	Akwama-Mbong	R13	11.4991	2.13831	110	110	162	181	185	216	137	148	133	141	250	264	3
MBG	Akwama-Mbong	U12	11.4991	2.13831	110	110	162	181	191	222	137	148	133	133	250	288	4
MBG	Akwama-Mbong	U21	11.4991	2.13831	112	112	162	181	222	222	137	148	129	133	262	262	4
MBG	Akwama-Mbong	X33	11.4991	2.13831	110	110	162	181	193	222	137	148	133	133	250	260	4
MBG	Akwama-Mbong	Y14	11.4991	2.13831	112	112	162	181	191	222	137	146	133	143	260	288	4
MBG	Akwama-Mbong	Y15	11.4991	2.13831	112	112	185	185	222	222	137	137	133	133	250	288	4
MBG	Akwama-Mbong	Z12	11.4991	2.13831	110	110	181	185	187	191	137	146	133	133	250	288	4
MBG	Dame Jaune	F21	11.4991	2.13831	110	110	181	181	185	187	137	137	133	133	250	264	4
MBG	Dame Jaune	U11	11.4991	2.13831	110	110	181	181	185	187	137	146	135	141	262	288	2
MBG	Esobo-Nku	G12	11.4991	2.13831	112	112	181	185	185	222	137	137	133	143	262	288	4
MBG	Esobo-Nku	I24	11.4991	2.13831	112	112	162	181	222	222	137	137	133	133	288	288	4
MBG	Esobo-Nku	I25	11.4991	2.13831	112	112	181	181	185	222	137	148	133	133	264	288	4
MBG	Esobo-Nku	M22	11.4991	2.13831	112	112	162	181	185	222	137	148	133	133	-9	-9	4
MBG	Esobo-Nku	M24	11.4991	2.13831	112	112	162	181	222	222	137	148	133	133	264	288	4
MBG	Esobo-Nku	R21	11.4991	2.13831	112	112	162	181	191	222	137	148	133	143	264	288	4
MBG	Esobo-Nku	Z13	11.4991	2.13831	112	112	181	181	185	222	137	137	127	133	264	288	4
MBG	Matati b	A11	11.4991	2.13831	112	112	181	185	187	193	137	146	133	143	260	288	4
MBG	Matati b	A15	11.4991	2.13831	110	110	162	181	191	222	137	137	133	133	250	264	4
MBG	Matati d	U11	11.4991	2.13831	112	112	185	185	187	222	137	137	133	133	250	288	4
MBG	Nkot-Mbong	A11	11.4991	2.13831	112	112	162	181	222	222	148	148	133	133	264	288	4
MKA	Benge	C1	12.5739	-1.48299	110	112	162	181	193	216	137	146	139	143	250	250	2
MKA	Benge	K1	12.5739	-1.48299	110	112	162	181	193	216	137	146	133	141	250	264	2
MKA	Benge	L1	12.5739	-1.48299	110	112	162	181	193	216	137	146	133	143	250	264	2
MKA	Benge	P1	12.5739	-1.48299	110	110	162	181	185	216	137	146	133	141	250	262	2
MKA	Brazzaville	I1	12.5739	-1.48299	110	112	181	181	216	216	137	146	129	143	250	262	2
MKA	Brazzaville	I2	12.5739	-1.48299	110	112	162	181	187	222	137	146	129	141	250	288	2
MKA	Brazzaville	K2	12.5739	-1.48299	110	110	181	181	185	187	137	146	135	141	262	288	2
MKA	Dame Jaune	C1	12.5739	-1.48299	110	112	162	181	185	187	137	146	129	143	250	262	2
MKA	Dame Jaune	C2	12.5739	-1.48299	110	112	162	181	185	187	137	146	129	143	250	250	2
MKA	Dame Jaune	I1	12.5739	-1.48299	110	110	162	181	185	185	146	148	129	141	250	262	2
MKA	Dame Jaune	I2	12.5739	-1.48299	110	110	162	181	185	185	146	148	133	141	250	262	2
MKA	Dame Jaune	I3	12.5739	-1.48299	110	110	162	181	185	185	137	146	133	141	250	262	2
MKA	Dinjanga	N2	12.5739	-1.48299	110	110	162	181	191	216	137	137	133	133	264	288	2
MKA	Fufu	C5	12.5739	-1.48299	112	112	181	181	187	191	137	146	133	141	250	256	2
MKA	Gobatchika	E4	12.5739	-1.48299	110	112	181	181	191	216	137	148	133	133	250	264	2
MKA	Gobatchika	K1	12.5739	-1.48299	110	112	181	181	191	216	137	146	133	141	264	288	2
MKA	Gobatchika	L1	12.5739	-1.48299	110	110	181	181	187	193	137	137	133	133	264	288	2
MKA	Isamambu	C5	12.5739	-1.48299	110	112	181	181	185	216	137	146	133	133	264	288	3
MKA	Ledjanga	C2	12.5739	-1.48299	110	112	181	185	187	191	137	146	133	133	250	288	4
MKA	Leghagheula	C5	12.5739	-1.48299	110	112	162	181	187	191	137	146	133	133	250	264	2
MKA	Lelangeula	C2	12.5739	-1.48299	110	110	181	181	187	193	137	146	133	141	264	288	2
MKA	Lelangeula	N3	12.5739	-1.48299	110	112	181	181	193	216	137	137	133	133	264	288	2
MKA	Lemumu	C3	12.5739	-1.48299	112	112	181	185	185	187	137	137	133	133	260	288	4
MKA	Lemumu	I2	12.5739	-1.48299	110	112	181	181	193	222	146	148	129	133	260	268	2
MKA	Lepungu	I4	12.5739	-1.48299	110	110	162	162	187	191	137	137	133	141	264	288	2
MKA	Lepungu	I5	12.5739	-1.48299	110	110	162	162	187	191	137	137	133	141	264	264	2
MKA	Litedi	A1	12.5739	-1.48299	110	112	162	181	187	216	137	146	129	141	250	250	2
MKA	Litedi	A2	12.5739	-1.48299	110	112	162	181	187	216	137	146	133	141	250	250	2
MKA	Litedi	C1	12.5739	-1.48299	110	112	162	181	187	216	137	146	133	141	250	288	2
MKA	Litedi	C2	12.5739	-1.48299	110	112	162	181	187	216	137	137	133	141	250	288	2
MKA	Litedi	C3	12.5739	-1.48299	112	118	181	181	185	216	148	148	139	133	264	268	2
MKA	Muma	A2	12.5739	-1.48299	110	112	181	185	187	191	137	146	133	133	260	268	2
MKA	Munughubiogho	J3	12.5739	-1.48299	110	110	181	181	185	185	146	148	133	141	264	264	2
MKA	Munughubiogho	J4	12.5739	-1.48299	110	118	162	181	185	222	137	146	129	133	250	268	2
MKA	Muvovodi	L1	12.5739	-1.48299	110	110	162	162	187	222	137	137	129	141	250	288	1
MKA	Muvovodi	P2	12.5739	-1.48299	110	110	162	162	187	222	137	137	129	141	288	288	1
MKA	Wakwãngu	C1	12.5739	-1.48299	112	118	181	181	185	216	148	148	129	133	264	268	2
MKA	Yala	A1	12.5739	-1.48299	110	112	162	181	191	216	137	148	133	141	262	288	2
MKA	Yala	C1	12.5739	-1.48299	110	112	181	181	191	216	137	146	127	141	250	256	3
MKA	Yala	K1	12.5739	-1.48299	110	112	162	181	191	216	137	148	133	141	264	288	2
MKA	Yala	L1	12.5739	-1.48299	110	112	162	181	191	216	137	148	133	141	250	264	3
MOP	5 minutes	Q2	13.6002	-1.83269	110	112	162	181	191	216	137	137	133	141	250	260	2
MOP	5 minutes	R2	13.6002	-1.83269	112	118	162	181	191	216	146	148	133	141	250	262	2
MOP	Jaune	B1	13.6002	-1.83269	112	112	162	181	185	187	137	137	127	141	264	288	3
MOP	Jaune	F1	13.6002	-1.83269	110	112	181	181	216	222	137	148	135	141	268	288	2
MOP	Leboyo	A1	13.6002	-1.83269	110	110	162	181	185	216	137	148	127	141	250	250	3
MOP	Lekaga	B1	13.6002	-1.83269	110	112	162	181	187	191	137	146	133	133	250	264	3
MOP	Likaga	D1	13.6002	-1.83269	110	112	162	181	187	191	137	146	133	133	250	264	2
MOP	Moulimagnama	D1	13.6002	-1.83269	110	110	181	181	191	216	137	148	141	141	264	288	3
MOP	Moulimagnama	F1	13.6002	-1.83269	112	112	162	181	185	187	137	137	127	141	264	288	3
MOP	Moulimagnama	M1	13.6002	-1.83269	112	112	181	185	185	185	137	148	133	133	260	288	4
MOP	Mupele	F1	13.6002	-1.83269	110	112	162	181	185	187	137	146	133	141	264	288	3
MOP	Mupele	R1	13.6002	-1.83269	112	118	181	181	185	216	148	148	129	133	264	268	2
MOP	Mupele	S1	13.6002	-1.83269	112	118	162	181	185	216	146	148	129	133	264	268	2
MOP	Mussala	B1	13.6002	-1.83269	110	118	162	181	191	222	137	148	129	141	262	264	2
MOP	Mussala	C1	13.6002	-1.83269	110	118	162	181	191	222	146	148	129	141	262	264	2
MOP	Mussala	E1	13.6002	-1.83269	112	112	162	181	185	187	137	146	127	133	264	288	3
MOP	Mussala	J1	13.6002	-1.83269	110	118	162	181	191	222	148	148	129	141	262	264	2
MOP	Mussala	Q1	13.6002	-1.83269	110	112	181	181	193	222	146	148	129	133	260	268	2
MOP	Mwagãnga	E1	13.6002	-1.83269	112	112	181	181	193	216	137	146	141	143	250	260	2
MOP	Mwagãnga	G1	13.6002	-1.83269	112	112	162	181	185	216	137	148	127	141	250	260	3
MOP	Mwagãnga	K1	13.6002	-1.83269	110	112	181	181	185	187	137	146	133	141	264	288	3
MOP	Pauline	B1	13.6002	-1.83269	112	112	181	181	185	187	137	137	133	133	260	288	4
MOP	Pauline	D1	13.6002	-1.83269	110	112	181	181	185	187	137	146	127	141	250	260	3
MOP	Pauline	Q1	13.6002	-1.83269	112	112	181	185	187	187	137	137	133	133	260	288	4
NBD	1er Choix	B1	10.0497	-0.976363	110	112	181	181	187	191	137	148	133	133	250	250	2
NBD	1er Choix	G1	10.0497	-0.976363	110	118	162	162	185	216	137	148	129	129	260	268	2
NBD	1er Choix	N1	10.0497	-0.976363	110	110	162	181	185	187	137	146	129	133	288	288	2
NBD	Ambaze	N1	10.0497	-0.976363	110	112	181	181	185	191	137	148	133	141	264	288	3
NBD	Atolizo Ozombi	B1	10.0497	-0.976363	110	118	181	181	185	216	137	146	129	133	262	264	2
NBD	Atolizo Ozombi	E1	10.0497	-0.976363	110	112	181	181	187	191	137	146	133	141	256	264	3
NBD	Atolizo Ozombi	H1	10.0497	-0.976363	110	112	162	181	187	191	137	148	141	141	264	288	2
NBD	Ayumbo	G1	10.0497	-0.976363	110	112	162	181	187	191	148	148	127	141	268	288	3
NBD	Cécile	N1	10.0497	-0.976363	110	112	162	181	185	185	137	146	129	143	256	264	2
NBD	Colette	G1	10.0497	-0.976363	110	110	162	181	187	191	137	148	141	141	264	288	3
NBD	Evizovizo	F1	10.0497	-0.976363	110	118	181	181	216	216	137	137	133	141	250	260	2
NBD	Geneviève	N1	10.0497	-0.976363	112	112	162	181	216	216	137	137	129	141	268	288	2
NBD	Idjomba s'eliwa	G1	10.0497	-0.976363	112	112	162	181	191	222	148	148	129	141	262	264	2
NBD	Ighozo	N1	10.0497	-0.976363	112	112	181	181	191	216	137	146	141	141	264	288	3
NBD	Ikolongo	G1	10.0497	-0.976363	110	112	181	181	185	216	137	148	141	143	250	264	2
NBD	Ikondo	L1	10.0497	-0.976363	110	110	181	181	187	216	146	148	127	143	250	264	3
NBD	Ikwamba	L1	10.0497	-0.976363	110	110	162	181	185	216	137	148	141	143	256	262	2
NBD	Lambarene	M1	10.0497	-0.976363	112	112	181	181	216	216	137	137	141	141	288	288	3
NBD	Laurence	N1	10.0497	-0.976363	110	118	181	181	191	222	137	148	129	133	268	288	2
NBD	Lingala	N1	10.0497	-0.976363	110	112	162	181	191	216	137	137	141	143	250	288	2
NBD	Loulou	N1	10.0497	-0.976363	110	118	162	181	193	216	137	148	129	133	260	268	2
NBD	Matadi	L1	10.0497	-0.976363	110	112	162	181	187	216	137	137	133	141	250	288	2
NBD	Mpiza-Vizue	L1	10.0497	-0.976363	110	118	162	181	185	187	137	148	129	133	256	288	2
NBD	Ngu'u	H1	10.0497	-0.976363	110	112	162	181	193	216	137	146	133	133	250	260	2
NBD	Nkoula-Nombe	N1	10.0497	-0.976363	112	112	162	162	216	222	146	148	129	133	262	268	2
NBD	Ntse Putu	B1	10.0497	-0.976363	110	112	162	181	187	191	137	148	133	133	250	250	2
NBD	Ntse Putu	G1	10.0497	-0.976363	112	112	162	162	185	185	137	137	141	141	264	268	3
NBD	Ntse Putu	K1	10.0497	-0.976363	110	112	162	181	185	191	137	148	133	141	264	288	3
NBD	Ntselele	K1	10.0497	-0.976363	110	112	181	181	185	216	137	148	141	141	264	288	3
NBD	Nzengui	J1	10.0497	-0.976363	110	110	162	181	187	222	137	137	129	133	288	288	1
NBD	Nzoghou	N1	10.0497	-0.976363	112	118	181	181	185	222	148	148	141	141	260	262	2
NBD	Oghoa jaune	L1	10.0497	-0.976363	110	112	162	181	187	191	137	137	141	141	262	288	2
NBD	Oghoa rouge	L1	10.0497	-0.976363	110	110	162	181	185	185	146	148	133	141	250	262	2
NBD	Ogulungu	N1	10.0497	-0.976363	110	112	162	181	185	216	146	148	129	133	260	268	2
NBD	Okuata	I1	10.0497	-0.976363	110	118	181	181	187	216	137	148	129	141	250	268	2
NBD	Okuata	K1	10.0497	-0.976363	110	112	162	162	222	222	137	137	129	141	288	288	1
NBD	Onindi	G1	10.0497	-0.976363	110	112	162	181	191	222	137	146	133	133	250	250	4
NBD	Ossamouédembo	M1	10.0497	-0.976363	112	112	162	181	191	222	137	146	133	141	256	264	2
NBD	Ossewa	L1	10.0497	-0.976363	110	112	181	181	185	187	137	146	133	141	250	264	2
NBD	Otangani	E1	10.0497	-0.976363	112	112	162	181	191	222	137	148	133	133	250	250	4
NBD	Otangani	G1	10.0497	-0.976363	112	118	162	181	185	222	137	146	129	133	262	264	2
NBD	Otangani	K1	10.0497	-0.976363	110	112	162	181	185	187	146	148	127	141	264	268	3
NBD	Otangani	N1	10.0497	-0.976363	110	112	181	181	185	187	146	148	127	141	264	268	3
NBD	Regholoto	N1	10.0497	-0.976363	110	110	162	162	187	222	137	137	129	141	288	288	1
NBD	Tia	N1	10.0497	-0.976363	110	112	181	181	216	222	137	148	129	133	268	288	2
NBD	Unknown 1	A1	10.0497	-0.976363	112	118	162	181	216	222	137	137	129	133	262	288	2
NBD	Unknown 2	L1	10.0497	-0.976363	110	110	162	181	185	187	137	146	133	141	264	288	2
NBD	Unknown 3	H1	10.0497	-0.976363	110	112	181	181	187	222	137	148	129	133	250	268	2
NBD	Yamouge	N1	10.0497	-0.976363	110	118	162	181	185	222	148	148	129	133	256	268	2
ODJ	Bongo	A43	14.4105	-1.10179	110	112	169	181	185	187	146	148	127	141	264	268	3
ODJ	Bongo	A45	14.4105	-1.10179	110	112	169	181	187	187	146	148	127	141	264	268	3
ODJ	Bongo	B43	14.4105	-1.10179	112	112	169	181	191	216	137	148	141	141	250	264	3
ODJ	Bongo	D54	14.4105	-1.10179	110	112	181	181	185	187	146	148	127	141	264	268	3
ODJ	Bongo	N1	14.4105	-1.10179	110	112	162	181	191	216	137	146	133	141	264	288	3
ODJ	Djalabumi	C65	14.4105	-1.10179	112	112	162	162	191	216	137	146	127	127	264	264	3
ODJ	Djalabumi	F25	14.4105	-1.10179	112	112	162	181	191	216	137	146	127	141	264	288	3
ODJ	Djalabumi	P41	14.4105	-1.10179	112	112	162	181	191	216	137	146	127	141	264	264	3
ODJ	Djalabumi	P42	14.4105	-1.10179	112	112	162	181	191	216	137	146	127	141	256	264	3
ODJ	Djogo	P54	14.4105	-1.10179	112	112	181	181	191	216	137	148	141	141	250	250	3
ODJ	Djogo	P55	14.4105	-1.10179	112	112	181	181	191	216	137	148	141	141	250	264	3
ODJ	Fala	Q33	14.4105	-1.10179	110	112	162	181	185	222	137	146	129	143	264	264	3
ODJ	Fala	Q35	14.4105	-1.10179	110	112	162	181	187	216	146	148	127	133	250	288	3
ODJ	Farine	ZA11	14.4105	-1.10179	110	112	162	181	187	191	-9	-9	133	133	264	288	3
ODJ	Farine	ZA14	14.4105	-1.10179	110	112	162	181	187	191	137	137	133	133	264	288	3
ODJ	Farine	ZA15	14.4105	-1.10179	112	112	162	181	187	191	137	148	133	133	264	288	3
ODJ	KagaAndala	A42	14.4105	-1.10179	110	112	181	181	185	216	137	146	133	141	264	288	3
ODJ	Kampele	B15	14.4105	-1.10179	110	112	181	181	191	191	148	148	141	141	256	260	3
ODJ	Langori	A43	14.4105	-1.10179	112	112	162	181	187	191	137	148	133	133	260	260	3
ODJ	Langori	G15	14.4105	-1.10179	112	112	162	181	187	191	137	148	133	141	260	288	3
ODJ	Masuku	G1	14.4105	-1.10179	110	112	162	181	187	191	137	146	133	141	256	288	3
ODJ	Masuku	T11	14.4105	-1.10179	110	112	162	181	187	216	137	146	133	141	264	288	3
ODJ	Masuku	T12	14.4105	-1.10179	110	110	162	181	185	216	137	148	127	141	250	250	3
ODJ	NtchagiModju	A21	14.4105	-1.10179	112	112	181	181	185	187	137	148	133	141	264	288	3
ODJ	NtchagiModju	A23	14.4105	-1.10179	110	112	181	181	185	191	148	148	141	141	260	264	3
ODJ	NtchagiModju	O64	14.4105	-1.10179	112	112	181	181	185	191	148	148	141	141	260	264	3
ODJ	Obaba	P21	14.4105	-1.10179	110	112	162	162	191	216	137	148	133	141	260	266	3
ODJ	Obaba	P23	14.4105	-1.10179	110	112	162	181	191	216	137	146	133	143	264	288	3
ODJ	Obaba	P31	14.4105	-1.10179	110	112	162	181	191	216	137	148	133	141	260	288	3
ODJ	Obaba	P32	14.4105	-1.10179	112	112	162	181	191	216	137	146	133	143	264	264	3
ODJ	Obaba	P45	14.4105	-1.10179	110	112	181	181	185	216	137	148	133	143	260	288	3
ODJ	ObveAkema	A4	14.4105	-1.10179	112	112	162	181	185	216	-9	146	129	143	264	288	3
ODJ	Ochemi	D52	14.4105	-1.10179	110	112	169	181	185	187	137	146	133	141	264	288	3
ODJ	Ochemi	D55	14.4105	-1.10179	110	112	181	181	187	191	137	148	133	133	260	288	3
ODJ	Ochemi	P45	14.4105	-1.10179	112	112	169	181	185	216	137	148	133	141	250	256	3
ODJ	Ochemi	R11	14.4105	-1.10179	110	112	169	181	185	216	137	148	133	141	264	288	3
ODJ	Ochemi	S14	14.4105	-1.10179	112	112	181	181	185	216	-9	148	133	133	250	256	3
ODJ	Ognana	A41	14.4105	-1.10179	110	112	169	181	185	216	137	148	133	143	260	288	3
ODJ	Ognana	C63	14.4105	-1.10179	110	110	181	181	185	187	137	146	133	141	260	288	3
ODJ	Ognana	T11	14.4105	-1.10179	110	112	162	181	191	216	137	148	133	141	260	260	3
ODJ	Oielekunda	B51	14.4105	-1.10179	110	110	162	181	185	187	137	148	127	141	256	288	3
ODJ	Oielekunda	B52	14.4105	-1.10179	110	110	162	181	185	187	137	148	127	141	256	288	3
ODJ	Omonoiemi	B41	14.4105	-1.10179	110	112	181	181	216	222	137	148	141	143	260	264	3
ODJ	Omonoiemi	B45	14.4105	-1.10179	110	112	181	181	187	193	137	146	133	141	260	288	3
ODJ	Ongania	A42	14.4105	-1.10179	110	110	181	181	191	216	137	148	141	141	264	288	3
ODJ	Ongania	A43	14.4105	-1.10179	110	110	181	181	185	187	146	148	127	141	264	268	3
ODJ	Ongania	A44	14.4105	-1.10179	112	112	181	181	185	187	137	148	133	141	268	268	3
ODJ	Ongania	A45	14.4105	-1.10179	110	112	181	181	185	187	137	148	133	141	264	288	3
ODJ	Ongania	G24	14.4105	-1.10179	110	112	162	181	191	216	137	137	133	141	250	260	3
ODJ	Ongania	P45	14.4105	-1.10179	110	112	162	181	191	216	137	148	141	141	264	288	3
ODJ	Ongania	R23	14.4105	-1.10179	112	112	181	181	185	187	137	148	133	141	264	264	3
ODJ	Opipi	A43	14.4105	-1.10179	112	112	181	181	185	187	137	146	127	141	250	264	3
ODJ	Opipi	A44	14.4105	-1.10179	112	112	162	181	191	216	137	146	127	133	250	264	3
ODJ	Opipi	R11	14.4105	-1.10179	110	112	169	181	191	193	137	146	127	143	260	264	3
ODJ	Opipi	R15	14.4105	-1.10179	110	112	181	181	191	193	137	146	127	143	260	264	3
ODJ	Opipi	S15	14.4105	-1.10179	112	112	162	181	185	216	137	148	129	143	260	264	3
ODJ	Ossoele	B52	14.4105	-1.10179	110	112	162	162	185	187	137	148	133	141	260	288	3
ODJ	Ossoele	V23	14.4105	-1.10179	110	110	162	181	185	187	137	148	133	141	260	288	3
ODJ	Oyagija	A43	14.4105	-1.10179	112	112	162	181	185	216	137	146	127	141	250	264	3
ODJ	Oyagija	A44	14.4105	-1.10179	110	112	162	181	185	216	137	146	127	141	264	288	3
ODJ	Oyagija	G22	14.4105	-1.10179	112	112	181	181	185	216	137	148	133	133	250	256	3
ODJ	Oyagija	G23	14.4105	-1.10179	110	112	181	181	185	187	137	146	133	141	264	264	3
ODJ	Oyagija	G25	14.4105	-1.10179	110	112	181	181	185	187	137	146	133	141	264	288	3
ODJ	Oyagija	P45	14.4105	-1.10179	112	112	162	181	185	216	137	146	127	141	264	288	3
ODJ	Oyagija	R14	14.4105	-1.10179	110	112	181	181	185	216	137	148	133	141	264	288	3
ODJ	Oyagija	R15	14.4105	-1.10179	110	112	181	181	185	216	137	148	133	141	264	264	3
ODJ	Oyagija	R21	14.4105	-1.10179	112	112	162	181	185	216	137	146	127	141	264	264	3
ODJ	Pana	F25	14.4105	-1.10179	110	112	181	181	191	216	137	146	133	133	256	288	3
ODJ	Pauline	F24	14.4105	-1.10179	110	110	162	162	187	222	137	137	129	141	264	288	1
ODJ	Pauline	R23	14.4105	-1.10179	110	110	181	181	187	222	137	137	129	141	260	288	1
ODJ	Pauline	R25	14.4105	-1.10179	110	110	181	181	187	222	137	137	129	141	288	288	1
ODJ	Pauline	T11	14.4105	-1.10179	110	112	162	162	187	222	137	137	133	141	250	250	1
ODJ	Pauline	T12	14.4105	-1.10179	110	112	162	162	187	222	137	137	133	141	250	288	1
ODJ	Pauline	U41	14.4105	-1.10179	110	110	162	169	187	222	137	137	129	141	288	288	1
ODJ	Pauline	U43	14.4105	-1.10179	110	110	162	162	187	222	137	137	129	141	288	288	1
CCB	Ngone Atamekok	X1	9.58761	1.0068	110	110	162	181	187	222	137	137	129	133	288	288	1
CCB	Ngone Atamekok	B1	9.58761	1.0068	110	112	162	162	187	216	137	137	133	141	260	288	2
CCB	Mone-Mbõng	F1	9.58761	1.0068	110	112	162	162	187	222	137	137	129	133	288	288	2
CCB	Mone-Mbong	Z4	9.58761	1.0068	110	112	162	162	187	222	137	137	129	141	268	288	1
CCB	Esoute-Mbõng	F1	9.58761	1.0068	110	112	162	162	187	222	137	137	133	141	250	288	2
CCB	Mone-Mbong	W4	9.58761	1.0068	110	112	162	162	216	216	137	137	133	133	260	288	2
CCB	Ferme	N1	9.58761	1.0068	110	112	162	162	222	222	137	148	129	141	250	250	2
CCB	Ferme	E1	9.58761	1.0068	110	112	162	181	185	187	137	146	129	133	250	268	2
CCB	Esoute-Mbõng	L1	9.58761	1.0068	110	112	162	181	185	222	137	148	129	141	250	260	1
CCB	Esoute-Mbõng	O1	9.58761	1.0068	110	112	162	181	216	216	137	137	129	141	268	288	2
CCB	Mone-Mbong	AA3	9.58761	1.0068	110	112	162	185	187	222	137	137	129	133	288	288	2
CCB	Mone-Mbõng	G1	9.58761	1.0068	110	112	162	185	187	222	137	137	129	141	288	288	1
CCB	Mone-Mbõng	H1	9.58761	1.0068	110	112	162	185	187	222	137	146	129	133	288	288	2
CCB	Mone-Mbõng	M1	9.58761	1.0068	110	112	162	185	187	222	137	148	129	133	264	288	1
CCB	Ngone Atamekok	O1	9.58761	1.0068	110	112	162	185	216	222	137	137	129	133	288	288	1
CCB	Ferme	L1	9.58761	1.0068	110	112	181	181	185	216	137	146	129	141	262	264	1
CCB	Esoute-Mbõng	G1	9.58761	1.0068	110	118	162	162	216	222	137	137	129	141	250	288	1
CCB	Ngone Atamekok	V1	9.58761	1.0068	110	118	162	162	216	222	137	146	129	141	250	288	1
CCB	Esoute-Mbõng	V1	9.58761	1.0068	110	118	181	181	187	216	137	148	141	141	260	268	1
CCB	Esoute-Mbõng	Z3	9.58761	1.0068	110	118	181	181	216	216	137	148	141	141	268	288	1
CCB	Esoute-Mbõng	P1	9.58761	1.0068	112	112	162	181	187	216	137	148	133	141	268	288	1
CCB	Esoute-Mbõng	M1	9.58761	1.0068	112	112	162	181	193	216	137	146	133	141	250	264	1
CCB	Mone-Mbõng	E1	9.58761	1.0068	112	118	162	181	187	222	137	146	129	141	268	288	1
CCB	Ngone Atamekok	B2	9.58761	1.0068	112	118	162	181	216	216	137	137	129	133	250	288	2
MVL	Õngo	L1	12.1501	2.13888	110	110	181	185	191	222	137	148	129	133	264	290	4
MVL	Ongo	T1	12.1501	2.13888	110	110	181	185	191	222	137	148	133	133	264	288	4
MVL	Attends-Demain	E1	12.1501	2.13888	110	110	181	185	191	222	137	148	133	141	264	288	4
MVL	Ongo	I4	12.1501	2.13888	110	110	181	185	191	222	137	148	133	141	264	288	1
MVL	Õngo	F1	12.1501	2.13888	110	110	181	185	191	222	137	148	133	141	288	288	1
MVL	Õngo	D1	12.1501	2.13888	110	110	181	185	191	222	137	148	133	141	-9	-9	1
MVL	Nkobele	K1	12.1501	2.13888	110	112	162	181	185	187	137	146	129	133	250	268	4
MVL	Nkobele	P1	12.1501	2.13888	110	112	162	181	187	191	137	137	133	133	250	250	4
MVL	Attends-Demain	D1	12.1501	2.13888	110	112	162	181	191	222	137	148	133	133	260	288	1
MVL	Attends-Demain	K1	12.1501	2.13888	110	112	162	181	191	222	137	148	133	133	260	288	4
MVL	Attends-Demain	F6	12.1501	2.13888	110	112	162	185	222	222	137	137	141	141	250	288	2
MVL	Attends-Demain	C1	12.1501	2.13888	110	112	162	185	222	222	137	137	141	141	288	288	4
MVL	Attends-Demain	F1	12.1501	2.13888	110	112	162	185	222	222	137	146	141	141	250	288	4
MVL	Ongo	A2	12.1501	2.13888	110	112	181	181	187	189	137	148	133	141	-9	-9	4
MVL	Attends-Demain	E2	12.1501	2.13888	110	112	181	185	187	191	137	146	133	133	250	288	4
MVL	Õngo	K1	12.1501	2.13888	110	112	181	185	187	191	137	146	133	133	250	288	4
MVL	Nkobele	F1	12.1501	2.13888	110	112	181	185	191	222	137	146	133	133	260	288	4
MVL	Attends-Demain	T1	12.1501	2.13888	110	112	181	185	191	222	137	148	133	141	264	288	4
MVL	Attends-Demain	R1	12.1501	2.13888	112	112	162	185	222	222	137	137	141	141	250	288	4
MVL	Õngo	J1	12.1501	2.13888	112	112	181	181	191	191	137	137	133	133	264	288	4
MVL	Attends-Demain	A1	12.1501	2.13888	112	112	181	181	191	191	137	137	133	133	288	288	4

## Sheet: Data for Fig. 3 and Table 3
Data associated with Figure 3 and Table 3. Differences in mean levels of phylogenetic diversity between matrilineal and patrilineal villages
		Phylotypes																													Singletons
Community	Descent rule	P1	P2	P3	P4	P5	P6	P7	P8	P9	P10	P11	P12	P13	P14	P15	P16	P17	P18	P19	P20	P21	P22	P23	P24	P25	P26	P27	P28	P29	i1	i2	i3	i4	i5	i6	i7	i8	i9	i10	i11	i12	i13	i14	i15	i16	i17	i18	i19
DUA	Matrilineal	0	0	0	0	0	0	0	0	3	17	3	2	0	0	0	0	2	0	1	0	0	1	0	0	0	0	0	0	0	0	0	0	0	0	0	0	0	0	0	0	1	1	1	1	0	0	0	0
MAN	Matrilineal	0	0	0	0	0	0	0	0	18	1	0	0	0	0	1	2	3	0	0	0	0	0	0	0	2	1	0	4	1	0	0	0	0	0	0	0	0	0	0	0	0	0	0	0	0	0	1	0
MKA	Matrilineal	9	0	0	0	0	0	0	0	0	0	0	0	6	4	6	2	0	0	1	0	0	0	0	0	1	0	2	0	0	0	1	0	0	0	0	0	0	0	0	0	0	0	0	0	1	1	0	0
NBD	Matrilineal	0	0	0	0	0	0	0	0	0	1	8	6	0	2	0	0	0	3	0	2	0	0	0	0	0	0	0	0	0	1	1	1	1	1	1	1	3	1	0	0	0	0	0	0	0	0	0	0
CCB	Patrilineal	0	0	0	0	0	0	0	0	0	1	0	0	0	1	0	0	0	0	0	0	3	0	0	0	0	0	8	7	2	0	0	0	0	0	0	0	0	0	0	0	0	0	0	0	0	0	0	0
MBG	Patrilineal	0	0	0	0	0	0	0	0	0	0	0	0	0	0	0	0	0	0	0	24	2	1	2	1	0	0	0	0	0	0	0	0	0	0	0	0	0	0	0	0	0	0	0	0	0	0	0	0
MBGb	Patrilineal	0	0	0	0	0	0	0	0	0	0	0	0	0	0	0	0	0	0	0	17	10	4	0	2	0	1	0	0	0	0	0	0	0	0	0	0	0	0	0	0	0	0	0	0	0	0	0	0
MIS	Patrilineal	1	0	0	0	0	0	0	0	0	0	0	0	0	0	0	0	0	0	0	16	5	5	7	1	2	0	0	0	0	0	0	0	0	0	0	0	0	0	0	0	0	0	0	0	0	0	0	0
MVL	Patrilineal	0	0	0	4	0	0	0	0	0	0	0	0	0	0	0	0	0	0	0	1	13	9	0	2	0	0	0	2	0	0	0	0	0	0	0	0	0	0	0	0	0	0	0	0	0	0	0	0
IMB	Patrilineal	10	17	3	0	0	0	0	0	1	0	0	0	0	0	0	2	0	0	0	1	0	0	0	0	0	0	0	0	0	0	0	0	0	0	0	0	0	0	0	0	0	0	0	0	0	0	0	1
MOP	Patrilineal	3	2	2	1	12	8	0	0	0	1	0	0	2	0	0	0	0	1	0	1	0	1	0	0	0	0	0	0	0	0	0	0	0	0	0	0	0	0	0	0	0	0	0	0	0	0	0	0
ODJ	Matrilineal	0	2	13	0	1	0	7	5	0	0	0	0	0	0	0	0	0	0	0	3	0	0	0	0	1	0	0	0	0	0	0	0	0	0	0	0	0	0	1	1	0	0	0	0	0	0	0	0
[truncated: 1 more columns]

## Sheet: Data for Fig. S2
Data associated with Figure S2. Regression analysis of root-to-tip genetic distance against sampling time (year)
Unique haplotypes	Sampling time	Year	Distance	Residual
CCB08_06/2014	2014-06-01	2014	0.05714	0.00608489
CCB09_06/2015	2014-06-01	2014	0.05964	0.00858489
CCB10_06/2015	2014-06-01	2014	0.04025	-0.0108051
CCB12_06/2015	2014-06-01	2014	0.04836	-0.00269511
CCB14_06/2015	2014-06-01	2014	0.06737	0.0163149
CCB15_06/2015	2014-06-01	2014	0.04266	-0.00839511
CCB17_06/2015	2014-06-01	2014	0.03713	-0.0139251
CCB18_06/2015	2014-06-01	2014	0.04624	-0.00481511
CCB19_06/2015	2014-06-01	2014	0.05093	-0.000125112
CCB20_06/2015	2014-06-01	2014	0.05541	0.00435489
CCB23_06/2015	2014-06-01	2014	0.05108	2.48881e-05
CCB25_06/2015	2014-06-01	2014	0.05616	0.00510489
CCB37_06/2015	2014-06-01	2014	0.04774	-0.00331511
CCB38_06/2015	2014-06-01	2014	0.04615	-0.00490511
CCB39_06/2015	2014-06-01	2014	0.05724	0.00618489
CCB40_06/2015	2014-06-01	2014	0.04623	-0.00482511
CCB44_06/2015	2014-06-01	2014	0.05948	0.00842489
CCB61_06/2015	2014-06-01	2014	0.03096	-0.0200951
CCB69_06/2015	2014-06-01	2014	0.04598	-0.00507511
CCB74_06/2015	2014-06-01	2014	0.04429	-0.00676511
CCB85_06/2015	2014-06-01	2014	0.04423	-0.00682511
CCB86_06/2015	2014-06-01	2014	0.03902	-0.0120351
DUA03_09/2007	2007-09-01	2007	0.02873	-0.0139916
DUA08_09/2007	2007-09-01	2007	0.05148	0.0087584
DUA11_09/2007	2007-09-01	2007	0.03563	-0.0070916
DUA15_09/2007	2007-09-01	2007	0.03025	-0.0124716
DUA16_09/2007	2007-09-01	2007	0.03199	-0.0107316
DUA24_09/2007	2007-09-01	2007	0.03219	-0.0105316
DUA26_09/2007	2007-09-01	2007	0.03611	-0.0066116
DUA27_09/2007	2007-09-01	2007	0.0361	-0.0066216
DUA30_09/2007	2007-09-01	2007	0.03774	-0.0049816
DUA38_09/2007	2007-09-01	2007	0.03294	-0.0097816
DUA45_09/2007	2007-09-01	2007	0.03268	-0.0100416
DUA46_09/2007	2007-09-01	2007	0.03924	-0.0034816
DUA47_09/2007	2007-09-01	2007	0.04812	0.0053984
DUA49_09/2007	2007-09-01	2007	0.03613	-0.0065916
DUA50_09/2007	2007-09-01	2007	0.03459	-0.0081316
DUA57_09/2007	2007-09-01	2007	0.02209	-0.0206316
DUA58_09/2007	2007-09-01	2007	0.03404	-0.0086816
DUA61_09/2007	2007-09-01	2007	0.03143	-0.0112916
DUA63_09/2007	2007-09-01	2007	0.03321	-0.0095116
DUA65_09/2007	2007-09-01	2007	0.02681	-0.0159116
DUA69_09/2007	2007-09-01	2007	0.03871	-0.0040116
DUA70_09/2007	2007-09-01	2007	0.0404	-0.0023216
DUA75_09/2007	2007-09-01	2007	0.03405	-0.0086716
DUA76_09/2007	2007-09-01	2007	0.03721	-0.0055116
DUA78_09/2007	2007-09-01	2007	0.03246	-0.0102616
DUA79_09/2007	2007-09-01	2007	0.03045	-0.0122716
DUA82_09/2007	2007-09-01	2007	0.03047	-0.0122516
DUA84_09/2007	2007-09-01	2007	0.03514	-0.0075816
DUA85_09/2007	2007-09-01	2007	0.03415	-0.0085716
DUA86_09/2007	2007-09-01	2007	0.03264	-0.0100816
DUA87_09/2007	2007-09-01	2007	0.04237	-0.0003516
IMB01_11/2006	2006-11-01	2006	0.0588	0.0160784
IMB03_11/2006	2006-11-01	2006	0.04711	0.0043884
IMB08_11/2006	2006-11-01	2006	0.04033	-0.0023916
IMB09_11/2006	2006-11-01	2006	0.04985	0.0071284
IMB100_11/2006	2006-11-01	2006	0.07197	0.0292484
IMB14_11/2006	2006-11-01	2006	0.02822	-0.0145016
IMB22_11/2006	2006-11-01	2006	0.04863	0.0059084
IMB26_11/2006	2006-11-01	2006	0.0272	-0.0155216
IMB29_11/2006	2006-11-01	2006	0.06715	0.0244284
IMB30_11/2006	2006-11-01	2006	0.04377	0.0010484
IMB31_11/2006	2006-11-01	2006	0.04504	0.0023184
IMB33_11/2006	2006-11-01	2006	0.0704	0.0276784
IMB35_11/2006	2006-11-01	2006	0.06769	0.0249684
IMB36_11/2006	2006-11-01	2006	0.04811	0.0053884
IMB38_11/2006	2006-11-01	2006	0.00405	-0.0386716
IMB39_11/2006	2006-11-01	2006	0.03084	-0.0118816
IMB40_11/2006	2006-11-01	2006	0.05079	0.0080684
IMB45_11/2006	2006-11-01	2006	0.04373	0.0010084
IMB49_11/2006	2006-11-01	2006	0.07194	0.0292184
IMB51_11/2006	2006-11-01	2006	0.03675	-0.0059716
IMB52_11/2006	2006-11-01	2006	0.02986	-0.0128616
IMB53_11/2006	2006-11-01	2006	0.02766	-0.0150616
IMB56_11/2006	2006-11-01	2006	0.0309	-0.0118216
IMB57_11/2006	2006-11-01	2006	0.05199	0.0092684
IMB58_11/2006	2006-11-01	2006	0.02891	-0.0138116
IMB61_11/2006	2006-11-01	2006	0.05439	0.0116684
IMB97_11/2006	2006-11-01	2006	0.06773	0.0250084
IMB98_11/2006	2006-11-01	2006	0.05865	0.0159284
MAN01_10/2006	2007-10-01	2007	0.046	0.0032784
MAN02_10/2006	2007-10-01	2007	0.02438	-0.0183416
MAN04_10/2006	2007-10-01	2007	0.04321	0.0004884
MAN06_10/2006	2007-10-01	2007	0.03632	-0.0064016
MAN09_10/2006	2007-10-01	2007	0.04473	0.0020084
MAN10_10/2006	2007-10-01	2007	0.02753	-0.0151916
MAN12_10/2006	2007-10-01	2007	0.04119	-0.0015316
MAN13_10/2006	2007-10-01	2007	0.04122	-0.0015016
MAN15_10/2006	2007-10-01	2007	0.05147	0.0087484
MAN16_10/2006	2007-10-01	2007	0.05028	0.0075584
MAN17_10/2006	2007-10-01	2007	0.03425	-0.0084716
MAN18_10/2006	2007-10-01	2007	0.04225	-0.0004716
MAN19_10/2006	2007-10-01	2007	0.04217	-0.0005516
MAN20_10/2006	2007-10-01	2007	0.03205	-0.0106716
MAN21_10/2006	2007-10-01	2007	0.02702	-0.0157016
MAN32_10/2006	2007-10-01	2007	0.0378	-0.0049216
MAN34_10/2006	2007-10-01	2007	0.03322	-0.0095016
MAN40_10/2006	2007-10-01	2007	0.01934	-0.0233816
MAN41_10/2006	2007-10-01	2007	0.03133	-0.0113916
MAN42_10/2006	2007-10-01	2007	0.02904	-0.0136816
MAN47_10/2006	2007-10-01	2007	0.04596	0.0032384
MAN48_10/2006	2007-10-01	2007	0.03217	-0.0105516
MAN50_10/2006	2007-10-01	2007	0.05056	0.0078384
MAN60_10/2006	2007-10-01	2007	0.04377	0.0010484
MAN62_10/2006	2007-10-01	2007	0.03632	-0.0064016
MAN65_10/2006	2007-10-01	2007	0.02808	-0.0146416
MAN67_10/2006	2007-10-01	2007	0.03835	-0.0043716
MAN68_10/2006	2007-10-01	2007	0.02685	-0.0158716
MAN69_10/2006	2007-10-01	2007	0.02699	-0.0157316
MAN74_10/2006	2007-10-01	2007	0.02465	-0.0180716
MBG02_08/2006	2006-08-01	2006	0.05703	0.0143084
MBG03_08/2006	2006-08-01	2006	0.04268	-4.16003e-05
MBG07_08/2006	2006-08-01	2006	0.04971	0.0069884
MBG09_08/2006	2006-08-01	2006	0.06915	0.0264284
MBG10_08/2006	2006-08-01	2006	0.05775	0.0150284
MBG12_08/2006	2006-08-01	2006	0.05285	0.0101284
MBG13_08/2006	2006-08-01	2006	0.05715	0.0144284
MBG14_08/2006	2006-08-01	2006	0.05116	0.0084384
MBG17_08/2006	2006-08-01	2006	0.05741	0.0146884
MBG18_08/2006	2006-08-01	2006	0.04439	0.0016684
MBG19_08/2006	2006-08-01	2006	0.05447	0.0117484
MBG21_08/2006	2006-08-01	2006	0.04912	0.0063984
MBG22_08/2006	2006-08-01	2006	0.03678	-0.0059416
MBG23_08/2006	2006-08-01	2006	0.04632	0.0035984
MBG25_08/2006	2006-08-01	2006	0.04869	0.0059684
MBG27_08/2006	2006-08-01	2006	0.0615	0.0187784
MBG29_08/2006	2006-08-01	2006	0.05068	0.0079584
MBG30_08/2006	2006-08-01	2006	0.05914	0.0164184
MBG33_08/2006	2006-08-01	2006	0.04913	0.0064084
MBG37_08/2006	2006-08-01	2006	0.04594	0.0032184
MBG40_08/2006	2006-08-01	2006	0.04464	0.0019184
MBG41_08/2006	2006-08-01	2006	0.0519	0.0091784
MBG43_08/2006	2006-08-01	2006	0.05929	0.0165684
MBG47_08/2006	2006-08-01	2006	0.06197	0.0192484
MBG50_08/2006	2006-08-01	2006	0.05442	0.0116984
MBG51_08/2006	2006-08-01	2006	0.05171	0.0089884
MBG52_08/2006	2006-08-01	2006	0.05483	0.0121084
MBG58_08/2006	2006-08-01	2006	0.05401	0.0112884
MBGb03_05/2015	2015-05-01	2015	0.05773	0.00667489
MBGb11_05/2015	2015-05-01	2015	0.05231	0.00125489
MBGb14_05/2015	2015-05-01	2015	0.05578	0.00472489
MBGb17_05/2015	2015-05-01	2015	0.03036	-0.0206951
MBGb18_05/2015	2015-05-01	2015	0.05065	-0.000405112
MBGb20_05/2015	2015-05-01	2015	0.05719	0.00613489
MBGb21_05/2015	2015-05-01	2015	0.04938	-0.00167511
MBGb27_05/2015	2015-05-01	2015	0.06142	0.0103649
MBGb28_05/2015	2015-05-01	2015	0.0598	0.00874489
MBGb29_05/2015	2015-05-01	2015	0.06479	0.0137349
MBGb31_05/2015	2015-05-01	2015	0.06094	0.00988489
MBGb32_05/2015	2015-05-01	2015	0.05371	0.00265489
MBGb35_05/2015	2015-05-01	2015	0.05735	0.00629489
MBGb36_05/2015	2015-05-01	2015	0.04898	-0.00207511
MBGb38_05/2015	2015-05-01	2015	0.06248	0.0114249
MBGb39_05/2015	2015-05-01	2015	0.07049	0.0194349
MBGb40_05/2015	2015-05-01	2015	0.04969	-0.00136511
MBGb41_05/2015	2015-05-01	2015	0.05072	-0.000335112
MBGb44_05/2015	2015-05-01	2015	0.05125	0.000194888
MBGb48_05/2015	2015-05-01	2015	0.0507	-0.000355112
MBGb51_05/2015	2015-05-01	2015	0.05125	0.000194888
MBGb55_05/2015	2015-05-01	2015	0.04798	-0.00307511
MBGb61_05/2015	2015-05-01	2015	0.05269	0.00163489
MBGb71_05/2015	2015-05-01	2015	0.06155	0.0104949
MBGb72_05/2015	2015-05-01	2015	0.04189	-0.00916511
MBGb74_05/2015	2015-05-01	2015	0.05507	0.00401489
MBGb75_05/2015	2015-05-01	2015	0.0432	-0.00785511
MBGb87_05/2015	2015-05-01	2015	0.05655	0.00549489
MIS01_06/2015	2015-06-01	2015	0.05789	0.00683489
MIS02_06/2015	2015-06-01	2015	0.0549	0.00384489
MIS03_06/2015	2015-06-01	2015	0.05354	0.00248489
MIS07_06/2015	2015-06-01	2015	0.03593	-0.0151251
MIS09_06/2015	2015-06-01	2015	0.05671	0.00565489
MIS10R_06/2015	2015-06-01	2015	0.04327	-0.00778511
MIS11_06/2015	2015-06-01	2015	0.04467	-0.00638511
MIS12_06/2015	2015-06-01	2015	0.05124	0.000184888
MIS15R_06/2015	2015-06-01	2015	0.05479	0.00373489
MIS16_06/2015	2015-06-01	2015	0.06014	0.00908489
MIS18_06/2015	2015-06-01	2015	0.05394	0.00288489
MIS20S_06/2015	2015-06-01	2015	0.05997	0.00891489
MIS21_06/2015	2015-06-01	2015	0.06413	0.0130749
MIS23_06/2015	2015-06-01	2015	0.05677	0.00571489
MIS29_06/2015	2015-06-01	2015	0.04681	-0.00424511
MIS32_06/2015	2015-06-01	2015	0.05582	0.00476489
MIS35_06/2015	2015-06-01	2015	0.06121	0.0101549
MIS38_06/2015	2015-06-01	2015	0.04483	-0.00622511
MIS42_06/2015	2015-06-01	2015	0.04863	-0.00242511
MIS47S_06/2015	2015-06-01	2015	0.06067	0.00961489
MIS48S_06/2015	2015-06-01	2015	0.05105	-5.11194e-06
MIS49_06/2015	2015-06-01	2015	0.06567	0.0146149
MIS50_06/2015	2015-06-01	2015	0.05334	0.00228489
MIS51_06/2015	2015-06-01	2015	0.0438	-0.00725511
MIS56_06/2015	2015-06-01	2015	0.04246	-0.00859511
MIS58_06/2015	2015-06-01	2015	0.05437	0.00331489
MIS64S_06/2015	2015-06-01	2015	0.03845	-0.0126051
MIS67_06/2015	2015-06-01	2015	0.04796	-0.00309511
MIS71_06/2015	2015-06-01	2015	0.05124	0.000184888
MIS72_06/2015	2015-06-01	2015	0.0384	-0.0126551
MIS80_06/2015	2015-06-01	2015	0.05117	0.000114888
MKA11_11/2007	2007-11-01	2007	0.0293	-0.0134216
MKA13_11/2007	2007-11-01	2007	0.03143	-0.0112916
MKA18_11/2007	2007-11-01	2007	0.05316	0.0104384
MKA19_11/2007	2007-11-01	2007	0.0319	-0.0108216
MKA20_11/2007	2007-11-01	2007	0.04327	0.0005484
MKA21_11/2007	2007-11-01	2007	0.04961	0.0068884
MKA22_11/2007	2007-11-01	2007	0.03981	-0.0029116
MKA23_11/2007	2007-11-01	2007	0.04031	-0.0024116
MKA24_11/2007	2007-11-01	2007	0.04173	-0.0009916
MKA27_11/2007	2007-11-01	2007	0.01947	-0.0232516
MKA28_11/2007	2007-11-01	2007	0.04028	-0.0024416
MKA33_11/2007	2007-11-01	2007	0.02431	-0.0184116
MKA34_11/2007	2007-11-01	2007	0.04245	-0.0002716
MKA36_11/2007	2007-11-01	2007	0.03882	-0.0039016
MKA37_11/2007	2007-11-01	2007	0.02374	-0.0189816
MKA39_11/2007	2007-11-01	2007	0.02364	-0.0190816
MKA40_11/2007	2007-11-01	2007	0.03463	-0.0080916
MKA41_11/2007	2007-11-01	2007	0.03758	-0.0051416
MKA46_11/2007	2007-11-01	2007	0.04182	-0.0009016
MKA47_11/2007	2007-11-01	2007	0.04238	-0.0003416
MKA48_11/2007	2007-11-01	2007	0.03965	-0.0030716
MKA54_11/2007	2007-11-01	2007	0.03325	-0.0094716
MKA61_11/2007	2007-11-01	2007	0.03531	-0.0074116
MKA77_11/2007	2007-11-01	2007	0.02223	-0.0204916
MKA78_11/2007	2007-11-01	2007	0.04187	-0.0008516
MKA81_11/2007	2007-11-01	2007	0.03983	-0.0028916
MKA82_11/2007	2007-11-01	2007	0.02432	-0.0184016
MKA92_11/2007	2007-11-01	2007	0.0368	-0.0059216
MKA94_11/2007	2007-11-01	2007	0.03325	-0.0094716
MOP01_10/2006	2006-10-01	2006	0.03064	-0.0120816
MOP02_10/2006	2006-10-01	2006	0.04999	0.0072684
MOP03_10/2006	2006-10-01	2006	0.03981	-0.0029116
MOP06_10/2006	2006-10-01	2006	0.06769	0.0249684
MOP07_10/2006	2006-10-01	2006	0.04962	0.0068984
MOP08_10/2006	2006-10-01	2006	0.03816	-0.0045616
MOP13_10/2006	2006-10-01	2006	0.04634	0.0036184
MOP17_10/2006	2006-10-01	2006	0.04149	-0.0012316
MOP18_10/2006	2006-10-01	2006	0.0437	0.0009784
MOP20_10/2006	2006-10-01	2006	0.05017	0.0074484
MOP26_10/2006	2006-10-01	2006	0.07782	0.0350984
MOP34_10/2006	2006-10-01	2006	0.06792	0.0251984
MOP35_10/2006	2006-10-01	2006	0.06709	0.0243684
MOP38_10/2006	2006-10-01	2006	0.04634	0.0036184
MOP39_10/2006	2006-10-01	2006	0.0484	0.0056784
MOP62S_10/2006	2006-10-01	2006	0.05859	0.0158684
MOP63_10/2006	2006-10-01	2006	0.05195	0.0092284
MOP64_10/2006	2006-10-01	2006	0.06615	0.0234284
MOP65_10/2006	2006-10-01	2006	0.0442	0.0014784
MOP67_10/2006	2006-10-01	2006	0.05531	0.0125884
MOP71_10/2006	2006-10-01	2006	0.04991	0.0071884
MOP72_10/2006	2006-10-01	2006	0.0527	0.0099784
MOP73_10/2006	2006-10-01	2006	0.04657	0.0038484
MOP74_10/2006	2006-10-01	2006	0.03772	-0.0050016
MOP77_10/2006	2006-10-01	2006	0.03588	-0.0068416
MOP81_10/2006	2006-10-01	2006	0.05209	0.0093684
MOP82_10/2006	2006-10-01	2006	0.04408	0.0013584
MOP83_10/2006	2006-10-01	2006	0.03138	-0.0113416
MOP87_10/2006	2006-10-01	2006	0.03569	-0.0070316
MOP88_10/2006	2006-10-01	2006	0.05691	0.0141884
MOP89_10/2006	2006-10-01	2006	0.04619	0.0034684
MOP90_10/2006	2006-10-01	2006	0.04109	-0.0016316
MOP93_10/2006	2006-10-01	2006	0.03368	-0.0090416
MVL10_05/2014	2014-05-01	2014	0.0542	0.00314489
MVL12_05/2014	2014-05-01	2014	0.06247	0.0114149
MVL13_05/2014	2014-05-01	2014	0.04763	-0.00342511
MVL14_05/2014	2014-05-01	2014	0.04218	-0.00887511
MVL16_05/2014	2014-05-01	2014	0.05723	0.00617489
MVL18_05/2014	2014-05-01	2014	0.06328	0.0122249
MVL24_05/2014	2014-05-01	2014	0.0537	0.00264489
MVL25_05/2014	2014-05-01	2014	0.05729	0.00623489
MVL26_05/2014	2014-05-01	2014	0.05669	0.00563489
MVL30_05/2014	2014-05-01	2014	0.0684	0.0173449
MVL34_05/2014	2014-05-01	2014	0.06346	0.0124049
MVL48_05/2014	2014-05-01	2014	0.06328	0.0122249
MVL51R_05/2014	2014-05-01	2014	0.04982	-0.00123511
MVL53_05/2014	2014-05-01	2014	0.0422	-0.00885511
MVL58_05/2014	2014-05-01	2014	0.03761	-0.0134451
MVL61_05/2014	2014-05-01	2014	0.05534	0.00428489
MVL64_05/2014	2014-05-01	2014	0.05175	0.000694888
MVL68_05/2014	2014-05-01	2014	0.05058	-0.000475112
MVL69_05/2014	2014-05-01	2014	0.05381	0.00275489
MVL72_05/2014	2014-05-01	2014	0.04602	-0.00503511
MVL78_05/2014	2014-05-01	2014	0.03761	-0.0134451
MVL80_05/2014	2014-05-01	2014	0.0422	-0.00885511
MVL82_05/2014	2014-05-01	2014	0.05242	0.00136489
MVL85_05/2014	2014-05-01	2014	0.04025	-0.0108051
NBD04_09/2006	2006-09-01	2006	0.03725	-0.0054716
NBD06_09/2006	2006-09-01	2006	0.03541	-0.0073116
NBD10_09/2006	2006-09-01	2006	0.03369	-0.0090316
NBD11_09/2006	2006-09-01	2006	0.03347	-0.0092516
NBD12_09/2006	2006-09-01	2006	0.03766	-0.0050616
NBD15_09/2006	2006-09-01	2006	0.03066	-0.0120616
NBD24_09/2006	2006-09-01	2006	0.02962	-0.0131016
NBD26_09/2006	2006-09-01	2006	0.02863	-0.0140916
NBD30_09/2006	2006-09-01	2006	0.02631	-0.0164116
NBD31_09/2006	2006-09-01	2006	0.03268	-0.0100416
NBD41_09/2006	2006-09-01	2006	0.03445	-0.0082716
NBD42_09/2006	2006-09-01	2006	0.01851	-0.0242116
NBD46_09/2006	2006-09-01	2006	0.03502	-0.0077016
NBD49_09/2006	2006-09-01	2006	0.03437	-0.0083516
NBD53_09/2006	2006-09-01	2006	0.02868	-0.0140416
NBD57_09/2006	2006-09-01	2006	0.04087	-0.0018516
NBD58_09/2006	2006-09-01	2006	0.03275	-0.0099716
NBD60_09/2006	2006-09-01	2006	0.03317	-0.0095516
NBD61_09/2006	2006-09-01	2006	0.02886	-0.0138616
NBD67_09/2006	2006-09-01	2006	0.03176	-0.0109616
NBD70_09/2006	2006-09-01	2006	0.02271	-0.0200116
NBD71_09/2006	2006-09-01	2006	0.02482	-0.0179016
NBD72_09/2006	2006-09-01	2006	0.02056	-0.0221616
NBD73_09/2006	2006-09-01	2006	0.01438	-0.0283416
NBD75_09/2006	2006-09-01	2006	0.05698	0.0142584
NBD76_09/2006	2006-09-01	2006	0.02684	-0.0158816
NBD78_09/2006	2006-09-01	2006	0.0486	0.0058784
NBD80_09/2006	2006-09-01	2006	0.02123	-0.0214916
NBD91_09/2006	2006-09-01	2006	0.02444	-0.0182816
ODJ02_05/2004	2004-05-01	2004	0.05453	0.0136603
ODJ06_05/2004	2004-05-01	2004	0.05305	0.0121803
ODJ08_05/2004	2004-05-01	2004	0.05617	0.0153003
ODJ09_05/2004	2004-05-01	2004	0.05211	0.0112403
ODJ10_05/2004	2004-05-01	2004	0.05064	0.00977029
ODJ12_05/2004	2004-05-01	2004	0.05409	0.0132203
ODJ14_05/2004	2004-05-01	2004	0.06309	0.0222203
ODJ15_05/2004	2004-05-01	2004	0.06317	0.0223003
ODJ19_05/2004	2004-05-01	2004	0.05416	0.0132903
ODJ25_05/2004	2004-05-01	2004	0.05159	0.0107203
ODJ28_05/2004	2004-05-01	2004	0.05151	0.0106403
ODJ29_05/2004	2004-05-01	2004	0.05446	0.0135903
ODJ33_05/2004	2004-05-01	2004	0.04546	0.00459029
ODJ38_05/2004	2004-05-01	2004	0.05627	0.0154003
ODJ40_05/2004	2004-05-01	2004	0.03486	-0.00600971
ODJ42_05/2004	2004-05-01	2004	0.05274	0.0118703
ODJ45_05/2004	2004-05-01	2004	0.05619	0.0153203
ODJ48_05/2004	2004-05-01	2004	0.05462	0.0137503
ODJ50_05/2004	2004-05-01	2004	0.06464	0.0237703
ODJ56_05/2004	2004-05-01	2004	0.04944	0.00857029
ODJ66_05/2004	2004-05-01	2004	0.05415	0.0132803
ODJ71_05/2004	2004-05-01	2004	0.0309	-0.00996971
ODJ74_05/2004	2004-05-01	2004	0.05448	0.0136103
ODJ75_05/2004	2004-05-01	2004	0.03476	-0.00610971
ODJ79_05/2004	2004-05-01	2004	0.02488	-0.0159897
ODJ81_05/2004	2004-05-01	2004	0.04602	0.00515029
ODJ82_05/2004	2004-05-01	2004	0.06622	0.0253503
ODJ86_05/2004	2004-05-01	2004	0.05467	0.0138003
ODJ87_05/2004	2004-05-01	2004	0.04889	0.00802029
ODJ90_05/2004	2004-05-01	2004	0.04905	0.00818029
ODJ92_05/2004	2004-05-01	2004	0.05023	0.00936029
ODJ98_05/2004	2004-05-01	2004	0.05152	0.0106503
ODJ99_05/2004	2004-05-01	2004	0.03411	-0.00675971

## Sheet: Data for Fig. S7
Data associated with Figure S7. Representativeness of datasets based on Gini coefficients relative to farmers and landraces.
L stands for the number of landraces, F for the number of farmers included in the sample, and N for the number of unique haplotypes detected in the village. FT and LT stand respectively for the total number of farmers interviewed and the total number of landraces recorded in each village.
Community	GiniF	GiniL	N	F	FT	L	LT
DUA	0.289	0.266	31	17	15	13	32
MAN	0.297	0.206	30	20	18	12	50
MKA	0.324	0.327	29	9	15	18	27
NBD	0.242	0.356	29	12	14	23	48
CCB	0.202	0.32	22	17	27	9	27
MBG	0.245	0.095	28	15	28	3	3
MBG2	0.289	0.328	28	17	20	8	12
MIS	0.276	0.254	31	16	15	8	10
MVL	0.319	0.39	24	17	20	12	17
IMB	0.252	0.22	28	18	21	7	26
MOP	0.34	0.29	33	16	21	18	46
ODJ	0.316	0.324	33	15	31	18	60
